# Supplementary material for: Preclinical evaluation of radiation therapy of BRCA1-associated mammary tumors using a mouse model
Source: Int J Biol Sci. 2021 Jan 31;17(3):689–701. doi: 10.7150/ijbs.53667 (PMC7975707; doi:10.7150/ijbs.53667)
Supplement: Supplementary file 1 — Supplementary table S1. [file ijbsv17p0689s1.xlsx]

## Sheet: Tbale S1
Supplementary Table 1. List of irradiation-associated genes
Gene	Aliases	EntrezID
1810058I24Rik	AI414869|AI848234	67705
2010204K13Rik	0610010M13Rik|Cip7	68355
2310039H08Rik		67101
2900005J15Rik		67261
5031439G07Rik	AW554572|mKIAA0930	223739
5730559C18Rik	1700034M08Rik|4933426C09Rik|AI586180|D1Mgi54	67313
A130077B15Rik		319272
Abhd10	D230019K24Rik|D630018L06	213012
Acot11	1110020M10Rik|2010309H15Rik|AW060409|BFIT|BFIT1|Thea|Them1|mKIAA0707	329910
Acy3	0610006H10Rik|AA3|AW107362|Acy-3|HCBP1	71670
Afap1	2600003E23Rik|9630044L16Rik|AI848729|Afap|mKIAA3018	70292
Ap1g2	Adtg2|G2ad	11766
Aqp2	AQP-CD|WCH-CD|cph|jpk	11827
Arl6	1110018H24Rik|2210411E14Rik|BBS3	56297
Asap2	6530401G17Rik|Ddef2|Gm1523|Gm592|PAG3|PAP	211914
Atp6v1e1	2410029D23Rik|Atp6e|Atp6e2|Atp6v1e|D6Ertd385e|E2|P31|Vma4	11973
Bcat2	Bcat-2|Eca40	12036
Bhlhe40	Bhlhb2|C130042M06Rik|CR8|Clast5|Dec1|Sharp2|Stra13|Stra14	20893
Btg2	AA959598|APRO1|Pc3|TIS21	12227
C030006K11Rik	1110033I13Rik	223665
C330027C09Rik	AA408511|AU018569|Cip2a|Kiaa1524	224171
Capza2	1110053K06Rik|AW208808|Cappa2	12343
Cav2	AI447843	12390
Ccdc142	A230058J24Rik	243510
Cdk17	6430598J10Rik|Pctk2	237459
Cfap74		NaN
Cldnd1		NaN
Cln6	1810065L06Rik|AW743417|D9Bwg1455e|nclf	76524
Comtd1	1810030M08Rik|MT773	69156
Cpne1	1810028N16Rik|mKIAA4108	266692
Creld1	AI843811	171508
D16Ertd472e	1700010I10Rik|2310009O17Rik|E330003K22Rik|Eurl	67102
Deptor	4731402B04Rik|9130412E02Rik|D15Ertd336e|D15Ertd597e|Depdc6|Depdc6-001|Depdc6-002|R75183|mKIAA4200	97998
Dhrs4	AI043103|AI790593|CR|D14Ucla2|NDRD|PHCR|PSCD|RRD|mouNRDR	28200
Dnal1		NaN
Ebp	AI255399|Pabp|Td|mSI	13595
Egr2	Egr-2|Krox-20|Krox20|NGF1-B|Zfp-25|Zfp-6	13654
Eps8	AW261790	13860
Fam53b	A930008G19Rik|mKIAA0140	77938
Fbxl15	0710008C12Rik|Fbxo37	68431
Fbxl4	4732456I21|AI836810|FBL4|FBL5	269514
Fbxo17	Fbg4|Fbx17|Fbxo26	50760
Fos	D12Rfj1|c-fos|cFos	14281
Frk	BSK|BSK/IYK|C85044|GTK|RAK	14302
Frmd4a	2700017I06Rik|5330420J21|AI594879|C230040M21Rik|Frmd4|Gm13190|OTTMUSG00000010806|mKIAA1294	209630
Frs3	4930417B13Rik|AI449674|Frs2beta|Snt2	107971
Gcdh	9030411L18|AI266902|D17825|GCD	270076
Gen1	5830483C08Rik	209334
Gm11110	ENSMUSG00000079414	100169874
Gm14137	OTTMUSG00000015762	623781
Gm7334	EG654432	654432
Gm8801		667766
Gpi1	Amf|Gpi|Gpi-1|Gpi-1r|Gpi-1s|Gpi-1t|Gpi1-r|Gpi1-s|Gpi1-t|Gpi1s|MF|NK|NK/GPI|Org	14751
H2-K1	H-2K|H-2K(d)|H2-K|K-f	14972
Hba-a2		110257
Hdac11		232232
Hgsnat	9430010M12Rik|AW208455|D8Ertd354e|Tmem76	52120
Hist1h4h	1700024H08Rik	69386
Hmga1-rs1	ENSMUSG00000041059|Hmgi-rs1	111241
Hmgn1	HMG-14|Hmg14	15312
Hmox1	D8Wsu38e|HO-1|HO1|Hemox|Hmox|Hsp32	15368
Homez	mKIAA1443	239099
Hps1	6030422N11Rik|BB405864|Hps|ep	192236
Hspa13	1600002I10Rik|AV006182|B230217N24Rik|Stch	110920
Idh3g		15929
Igfbp4	AI875747|Deb2|IGFBP-4	16010
Ilvbl	5830463I21|AI415009	216136
Irgq	AF322649|FKSG27|Irgq1	210146
Isoc2b	0610042E07Rik|AI553388|Isoc2	67441
Isy1	5830446M03Rik|AI181014|AU020769	57905
Itgbl1	B930011D01Rik	223272
Izumo4	9030607L17Rik|AI550407	71564
Kcnn1	AI854248|KCa2.1|SK1	84036
Kitl	Clo|Con|Gb|Kitlg|Mgf|SCF|SF|SLF|Sl|contrasted	17311
Lamb1	C77966|C80098|C81607|D130003D08Rik|Lamb-1|Lamb1-1	16777
Lca5	4930431B11Rik|5730406O13Rik|AV274874|ORF64	75782
Ldha	Ldh1|Ldhm|l7R2	16828
Leng9	9530024C23Rik|F630035L11Rik	243813
Lims2	PINCH2	225341
Loxl4	4833426I20Rik|Loxc	67573
Lpcat3	C3f|Grcc3f|Lpcat|Lpeat|Lplat5|Lpsat|Mboat5|Moact5|Oact5|PTG	14792
Ltbr	AI256028|CD18|LTbetaR|Ltar|TNF-R-III|TNFCR|TNFR-RP|TNFR2-RP|TNFRrp|Tnfbr|Tnfrsf3	17000
Macrod1	AI604841|AW743046|D930010J01Rik|Lrp16	107227
Magohb	2010012C16Rik|Mago|Magoh|Magoh-rs1	66441
March3		NaN
Mast1	9430008B02Rik|SAST|SAST170	56527
Mastl	2700091H24Rik|C88295|GW|GWL|MAST-L|THC2	67121
Mcts2	2400002F11Rik|RP23-35I8.12	66405
Mfsd3	2310010G13Rik	69572
Mgat5	4930471A21Rik|5330407H02Rik|AI480971|GlcNAc-TV	107895
Mid1ip1	3110038L01Rik|Mig12|S14R	68041
Mitd1	1500032H18Rik	69028
Mospd4	2010013H21Rik	72076
Mpp2	D11Bwg0652e|Dlg2|Dlgh2|Pals4	50997
Mppe1	A530095G11	225651
Msi1	Msi1h|Musahi1|m-Msi-1	17690
Ndrg1	CAP43|CMT4D|DRG1|HMSNL|NMSL|Ndr1|Ndrl|PROXY1|RTP|TDD5	17988
Necab3	2900010M17Rik|AI853434|Apba2bp|Nip1|XB51	56846
Neu1	AA407268|AA407316|Aglp|Apl|Bat-7|Bat7|G9|Map-2|Neu|Neu-1	18010
Neurl1b	C230078M08Rik|EG240055	240055
Ngfr	LNGFR|Tnfrsf16|p75|p75NGFR|p75NTR	18053
Nov	C130088N23Rik|CCN3	18133
Nudt8	2310039H17Rik	66387
Nuf2	2410003C07Rik|AU044112|C85691|Cdca1|NUF2R	66977
Nxn	l11Jus13	18230
Odf2l	4733401D09Rik|9630045K08Rik|D3Ertd250e	52184
Paqr4	1500004C10Rik	76498
Pcbd1	Dcoh|Pcbd	13180
Pdgfb	PDGF-B|Sis	18591
Peli2	AW047589|BB129927	93834
Pfkp	1200015H23Rik|9330125N24Rik|PFK-C	56421
Pgam2		56012
Pgpep1	2810003H13Rik|Gm19458|PAP-I|PGP|PGP-I|PGPI|Pcp	66522
Pip5k1b	AI844522|Pip5k1a|Pipk5a|Pipk5b|STM7	18719
Pkp4	5031422I09Rik|9430019K17Rik|Armrp|p0071	227937
Pmm1	C77612	29858
Podn	9430070G18|Pcan|SLRR5A	242608
Pou2f2	Oct-2|Oct2a|Oct2b|Otf-2|Otf2	18987
Ppm1j	2310008J22Rik|PP2Czeta|Ppp2cz	71887
Ppp1r14a	1110001M11Rik|Cpi17	68458
Prdx2	AL022839|Band-8|NkefB|PRP|PrxII|TDX1|TPx|TPx-B|TR|TSA|Tdpx1|Torin	21672
Prr11	B930067F20Rik	270906
Prss53	Pol3s|mFLJ00289	330657
Ptcd1	1110069M14Rik	71799
Ptges	2410099E23Rik|D2Ertd369e|Pges|mPGES|mPGES-1	64292
Ptms	2610009E16Rik	69202
Ptpn13	AI324989|PTP-BL|Ptpri|RIP	19249
Ptpn6	Hcph|Ptp1C|SHP-1|hcp|me|motheaten	15170
Pyroxd2	3830409H07Rik|4833409A17Rik	74580
R3hcc1	1700020M16Rik|AA407796	71843
Repin1	AI425994|Ap4|E430037F08Rik|Zfp-464|Zfp464	58887
Rnd2	Arhn|Rohn	11858
Rtn2	MMS10-P|Ms10p|NSPLI|Nspl1	20167
S100a1	AI266795|S100|S100a	20193
S100a16	2300002L21Rik|AI325039|AI663996|DT1P1A7|S100F	67860
Sass6	2810453L12Rik	72776
Sdccag8	2700048G21Rik|5730470G24Rik|Cccap	76816
Sdhaf1	0610010E21Rik|AI430885|AW490662	68332
Selo		NaN
Sema5a	5930434A13|9130201M22Rik|AI464145|Semaf|semF	20356
Sema7a	2900057C09Rik|CDw108|H-Sema-L|M-Sema-L|Semal	20361
Serhl	0610008B10Rik|1110019M09Rik|AU019786	68607
Sez6l2	AI835913|AW121566|BSRP-A|Psk1	233878
Shtn1		NaN
Ska2	1110001A07Rik|C78640|Fam33a	66140
Slc16a2	AW105741|Mct8|Xpct	20502
Slc25a43	Gm8|Slc25a37	194744
Slc35c1	E430007K15Rik|fuct1	228368
Smim24		NaN
Smpdl3a	0610010C24Rik|AI529588|ASM3A|ASML3|ASML3A	57319
Spr	AA409688|ENSMUSG00000071345|Gm10328	20751
Stim1	SIM	20866
Susd2	1200011D11Rik	71733
Tbc1d2	A630005A06Rik|BC022630|Gm1037|PARIS-1|PARIS1	381605
Tbc1d25	6330576A08Rik|A530047E07|DXHXS7927e|Oatl1|mMg81	209815
Tex261	3110001O07Rik|AA409339|AI480706|AL033351|TEG-261	21766
Tigit	ENSMUSG00000071552|Vstm3	100043314
Tm7sf2	3110041O18Rik|ANG1|C14SR|Dhcr14	73166
Tmed4	1110014L17Rik|AI326346	103694
Tmem159	8430420C20Rik	233806
Tmem18	BC024093	211986
Tmem180	4930449A08Rik|4930538D17Rik	75146
Tmx4	2810417D04Rik|4930500L08Rik|AI843224|AW046784|D2Bwg1356e|Txndc13|mKIAA1162	52837
Tnfrsf4	ACT35|CD134|Ly-70|Ox40|TXGP1L|Txgp1	22163
Tpi1	AI255506|Tpi|Tpi-1	21991
Trappc6a	1810073E21Rik|4930519D19Rik|AI480686|TRS33|mhyp	67091
Trim34a	Trim34|Trim34-1	94094
Trio	6720464I07Rik|AA408740|Solo	223435
Ttc12	E330017O07Rik	235330
Ttc7	1110035E02Rik|1700007L07Rik|Ttc7a|fsn|hea	225049
Twist1	AA960487|M-Twist|Pde|Ska10|Ska<m10Jus>|Twist|bHLHa38|pdt	22160
Tysnd1	1300019N10Rik	71767
Wdr35	4930459M12Rik|4931430C06|mKIAA1336	74682
Wdr45	C79260|DXImx38e|JM5|Sfc19|Wdrx1	54636
Xaf1	Fbxo39	327959
Zbtb32	4930524C15Rik|FAXF|FAZF|PLZP|Rog|Tzfp	58206
Zfp334	D2Ertd535e	228876
Zfp771	G630024C07Rik|Znf771	244216
Zfp862-ps		NaN
Zkscan14	2310046C23Rik|2810437E14Rik|Zfp99|Znf394	67235

## Sheet: Tbale S2
Supplementary Table 2. List of irradiation-associated pathways
NAME	GENES	PVALUE	DESCRIPTION
BENPORATH_CYCLING_GENES	PRR11|ABHD10|MASTL|HSPA13|AFAP1|NUF2	0	http://www.broadinstitute.org/gsea/msigdb/cards/BENPORATH_CYCLING_GENES
BENPORATH_SOX2_TARGETS	AQP2|CDK17|HSPA13|MAST1|SDCCAG8|ODF2L|SKA2|IDH3G|HMOX1|PRR11|RTN2|CAPZA2	0.0378	http://www.broadinstitute.org/gsea/msigdb/cards/BENPORATH_SOX2_TARGETS
CHICAS_RB1_TARGETS_SENESCENT	PRR11|ITGBL1|FRMD4A|SKA2	0	http://www.broadinstitute.org/gsea/msigdb/cards/CHICAS_RB1_TARGETS_SENESCENT
DACOSTA_UV_RESPONSE_VIA_ERCC3_DN	BHLHE40|ASAP2|PTPN13|EPS8|AFAP1|SEMA5A|TRIO|CAV2|PKP4	0	http://www.broadinstitute.org/gsea/msigdb/cards/DACOSTA_UV_RESPONSE_VIA_ERCC3_DN
DODD_NASOPHARYNGEAL_CARCINOMA_DN	SDCCAG8|PRR11|MASTL|KITLG|LAMB1|FRMD4A|AFAP1|TMED4|NUF2|PKP4	0	http://www.broadinstitute.org/gsea/msigdb/cards/DODD_NASOPHARYNGEAL_CARCINOMA_DN
GO_BIOLOGICAL_ADHESION	KITLG|TIGIT|ITGBL1|LAMB1|TNFRSF4|LIMS2|SEMA5A|PKP4	0.0046	http://www.broadinstitute.org/gsea/msigdb/cards/GO_BIOLOGICAL_ADHESION
GO_CELL_DIVISION	MASTL|MITD1|SKA2|NUF2	0	http://www.broadinstitute.org/gsea/msigdb/cards/GO_CELL_DIVISION
GO_CELL_MOTILITY	SDCCAG8|KITLG|LAMB1|EPS8|SEMA7A|TWIST1|SEMA5A	0	http://www.broadinstitute.org/gsea/msigdb/cards/GO_CELL_MOTILITY
GO_CELL_PROLIFERATION	HMOX1|KITLG|TNFRSF4|IGFBP4|EPS8|SEMA5A|TWIST1	0.009	http://www.broadinstitute.org/gsea/msigdb/cards/GO_CELL_PROLIFERATION
GO_CYTOSKELETON	LCA5|KITLG|PTPN13|WDR35|ARL6|FRMD4A|AFAP1|SKA2|PKP4|GEN1|STIM1|ODF2L|SDCCAG8|MASTL|MAST1|TTC12|MID1IP1	0	http://www.broadinstitute.org/gsea/msigdb/cards/GO_CYTOSKELETON
GO_LOCOMOTION	SDCCAG8|KITLG|NGFR|LAMB1|CLN6|TNFRSF4|EPS8|SEMA7A|SEMA5A|EGR2|TWIST1|CAV2	0	http://www.broadinstitute.org/gsea/msigdb/cards/GO_LOCOMOTION
GO_MICROTUBULE_CYTOSKELETON	ODF2L|LCA5|SDCCAG8|MASTL|WDR35|TTC12|ARL6|MID1IP1|SKA2|PKP4|GEN1|STIM1	0.0048	http://www.broadinstitute.org/gsea/msigdb/cards/GO_MICROTUBULE_CYTOSKELETON
GO_MOVEMENT_OF_CELL_OR_SUBCELLULAR_COMPONENT	SDCCAG8|KITLG|NGFR|LAMB1|WDR35|EPS8|SEMA7A|SEMA5A|EGR2|TWIST1	0	http://www.broadinstitute.org/gsea/msigdb/cards/GO_MOVEMENT_OF_CELL_OR_SUBCELLULAR_COMPONENT
GO_POSITIVE_REGULATION_OF_LOCOMOTION	KITLG|LAMB1|SEMA7A|TWIST1|SEMA5A	0.0088	http://www.broadinstitute.org/gsea/msigdb/cards/GO_POSITIVE_REGULATION_OF_LOCOMOTION
GO_POSITIVE_REGULATION_OF_PROTEIN_MODIFICATION_PROCESS	PELI2|MASTL|KITLG|NGFR|IGFBP4|TNFRSF4|SEMA7A|CAV2|LTBR	0.0093	http://www.broadinstitute.org/gsea/msigdb/cards/GO_POSITIVE_REGULATION_OF_PROTEIN_MODIFICATION_PROCESS
GSE15750_DAY6_VS_DAY10_TRAF6KO_EFF_CD8_TCELL_UP	PRR11|ARL6|CLDND1|NUF2|GEN1	0	http://www.broadinstitute.org/gsea/msigdb/cards/GSE15750_DAY6_VS_DAY10_TRAF6KO_EFF_CD8_TCELL_UP
GSE21063_CTRL_VS_ANTI_IGM_STIM_BCELL_16H_UP	PRR11|LCA5|CLDND1|SKA2	0	http://www.broadinstitute.org/gsea/msigdb/cards/GSE21063_CTRL_VS_ANTI_IGM_STIM_BCELL_16H_UP
IVANOVA_HEMATOPOIESIS_LATE_PROGENITOR	SDCCAG8|HSPA13|MASTL|NUF2|TMX4	0.0044	http://www.broadinstitute.org/gsea/msigdb/cards/IVANOVA_HEMATOPOIESIS_LATE_PROGENITOR
MARSON_BOUND_BY_E2F4_UNSTIMULATED	ABHD10|PRR11|RND2|HSPA13|MASTL|MAST1|NEU1|SKA2|NUF2|GEN1	0	http://www.broadinstitute.org/gsea/msigdb/cards/MARSON_BOUND_BY_E2F4_UNSTIMULATED
NUYTTEN_EZH2_TARGETS_DN	SLC25A43|PRR11|NUF2|SKA2|PTGES|SEMA5A|ZNF334|GEN1	0.0044	http://www.broadinstitute.org/gsea/msigdb/cards/NUYTTEN_EZH2_TARGETS_DN
PIT1_Q6	FAM53B|PRR11|SEMA7A|SKA2|TWIST1	0.0043	http://www.broadinstitute.org/gsea/msigdb/cards/PIT1_Q6
WHITFIELD_CELL_CYCLE_G2_M	PRR11|HSPA13|NUF2	0.0042	http://www.broadinstitute.org/gsea/msigdb/cards/WHITFIELD_CELL_CYCLE_G2_M
ZHANG_BREAST_CANCER_PROGENITORS_UP	KITLG|EPS8|SKA2|SEMA5A|CAV2|PKP4|C21ORF91	0.0045	http://www.broadinstitute.org/gsea/msigdb/cards/ZHANG_BREAST_CANCER_PROGENITORS_UP
ZWANG_TRANSIENTLY_UP_BY_1ST_EGF_PULSE_ONLY	ABHD10|DNAL1|KITLG|BTG2|ITGBL1|PTPN13|NUF2|C21ORF91	0.0097	http://www.broadinstitute.org/gsea/msigdb/cards/ZWANG_TRANSIENTLY_UP_BY_1ST_EGF_PULSE_ONLY

## Sheet: Table S3
Supplementary Table 3. List of AZD2281-associated genes
Gene	Aliases	EntrezID
0610011F06Rik		68347
1110008L16Rik	Kiaa0391|Mrpp3|mKIAA0391	66132
1110032A03Rik	4930500N06Rik|c11orf1	68721
1190002N15Rik	GoPro49	68861
1500004A13Rik	5430404N14Rik|BB132176	319830
1700025G04Rik	2610510E02Rik|2900042O04Rik|ENSMUSG00000073540	69399
1810019D21Rik		69771
2310030G06Rik	2610024D04Rik|AV017521	66952
2510009E07Rik	AI194952	72190
2510039O18Rik	Kiaa2013	77034
2610035D17Rik		72386
2610306M01Rik		67170
4632428N05Rik	Dies1	74048
4930562F07Rik		75255
4930579G18Rik		75913
4930579G24Rik		75939
4933431E20Rik		329735
5830417I10Rik	3632445O20Rik|AA387005	100302730
5830432E09Rik		67765
9330188P03Rik		NaN
A130010J15Rik		319266
A4galt		239559
A630001G21Rik		319997
A630072M18Rik		320770
A730008H23Rik		NaN
A730017L22Rik		613258
AB124611	Gm1706	382062
Abcb1a	Abcb4|Evi32|Mdr1a|Mdr3|P-gp|Pgp|Pgy-3|Pgy3|mdr-3	18671
Abcc5	2900011L11Rik|AI132311|Abcc5a|Abcc5b|Mrp5	27416
Abcd1	ALDP|Ald|Aldgh	11666
Abhd15	1300007F04Rik	67477
Abhd8	0910001L24Rik|AB030191	64296
Acad11	5730439E10Rik|AI987948	102632
Acot9	0610041P13Rik|Acate2|C76421|MT-ACT48|U8|p48	56360
Acsl3	2610510B12Rik|Acs3|C85929|Facl3|Pro2194	74205
Acvr2b	ActRIIB	11481
Adam19	AL024287|M[b]|Mltnb	11492
Adap1	4930431P11Rik|Centa1|GC1L|p42IP4	231821
Adarb1	1700057H01Rik|AW124433|AW558573|Adar2|BB220382|D10Bwg0447e|Red1	110532
Adgre1		NaN
Adprh	Arh1	11544
Adrb2	Adrb-2|Badm|Gpcr7	11555
AF251705	CLM4|Cd300c|Cd300d|DIgR1|Igsf7|Lmir2|MAIR-II	140497
Agpat4	1500003P24Rik	68262
Agtrap	3300002E14Rik|AT1R|Atrap|D4Wsu124e	11610
AI450353		103729
Akap8l	HAP95|Nakap95	54194
Akap9	5730481H23Rik|AKAP-9|AKAP450|AW545847|C79026|PRKA9|mKIAA0803	100986
Akirin1	6330407G11Rik	68050
Aldh3b1	1700001N19Rik|ALDH4|ALDH7	67689
Alox5	5-LO|5-LOX|5LO|5LX|AI850497|F730011J02	11689
Alox5ap	Flap	11690
Alpl	APTNAP|Akp-2|Akp2|TNAP|TNSALP	11647
Amdhd2	5730457F11Rik	245847
Amica1	AMICA|Crea7|Gm638	270152
Angptl2	AI593246|AW260363|Arp2	26360
Angptl4	Arp4|Bk89|Fiaf|Hfarp|Ng27|Pgar|Pgarg|Pp1158	57875
Ankzf1	1300008P06Rik|2810025E10Rik|D1Ertd161e	52231
Anxa2	AW215814|Cal1h	12306
Aoah	4930433E13Rik	27052
Ap1b1	Adtb1	11764
Ap1s2	1500012A13Rik|AI853648|EST1	108012
Ap1s3	1190009B22|Jr2|[s]3A	252903
Ap2a2	2410074K14Rik|AF006990|AW146353|Adtab|C78001|L25	11772
Apba1	6430513E09Rik|Lin-10|Mint|Mint1|Urop11|X11|X11alpha	319924
Apex2	C430040P13Rik|ape2	77622
Apoe	AI255918	11816
Arfgap3	0610009H19Rik|1810004P07Rik|1810035F16Rik|9130416J18Rik|Arfgap1	66251
Arhgap25	A130039I20Rik	232201
Arhgap29	6720461J18Rik|A830014I19|AU040217|B130017I01Rik|C76601|Parg1	214137
Arhgap30	6030405P05Rik|Gm102|mFLJ00267	226652
Arhgap4	A130009C12Rik|A530015A20Rik|Rgc1|c1|mKIAA0131	171207
Arhgap8	3110043J09Rik	73167
Arhgap9	AU043488	216445
Arhgdib	D4|Gdid4|Ly-GDI	11857
Arid3a	Bright|Dri1|Dril1	13496
Arl11	ARLTS1|C730007L20Rik	219144
Arl5b	4930587A11Rik|AW146430|Arl8	75869
Arl5c	Arl12|BC065791	217151
Armcx2	3230401N03Rik|AI043003|ALEX2	67416
Arnt2	Hif-2b|bHLHe1|mKIAA0307	11864
Arrb2	AI326910|AW122872	216869
Arsa	AS-A|ASA|AW212749|As-2|As2|TISP73	11883
Atp13a2	1110012E06Rik|AA589443	74772
Atp1a3	Atpa-2	232975
Atp1b1	Atpb|Atpb-1	11931
Avpi1	2310008N12Rik|AA410041|VIT32|esu|mVIT32	69534
Azin2		NaN
B3gnt8	B3galt7|B7galt7|BC025206	232984
B3gntl1	6030413G23Rik	210004
B430306N03Rik	Treml6	320148
Bambi-ps1		81913
BC022687	AW050009|C130001I08Rik|Flj20080	217887
BC068281	A430092C04	238037
Bcam	1200005K12Rik|B-CAM|Gplu|Lu	57278
Bcat1	BCATc|Eca39	12035
Bin2		668218
Bptf	9430093H17Rik|Falz	207165
Bst1	114/A10|A530073F09|BP-3|Bp3|Bsta1|CD157|Ly65	12182
Btbd3	mKIAA0952	228662
Btk	AI528679|xid	12229
Bzw2	1110001I24Rik|Bdm2|HSPC028	66912
C130050O18Rik		319772
C1qa	AI255395|C1q	12259
C1qtnf6	2810036M19Rik|CTRP6	72709
C1rl	C1r-LP|C1rl1|C1rlp	232371
C5ar1	C5aR|C5r1|Cd88|D7Msu1	12273
Cacna1d	8430418G19Rik|C79217|Cacnl1a2|Cchl1a|Cchl1a2|D-LTCC	12289
Cadps2	A230044C21Rik|Caps-2|Caps2|Cpd2	320405
Camk1d	A630059D12Rik|CKLiK|CaMKIdelta|E030025C11Rik	227541
Capsl	1700028N11Rik|AW125205	75568
Capzb	1700120C01Rik|AI325129|CPB1|CPB2|CPbeat2|CPbeta1|CPbeta2|Cappb1	12345
Card9	Gm782	332579
Cass4	F730031O20Rik	320664
Cc2d2a	5730509K17Rik	231214
Ccdc23	2410005K17Rik|AI851162|Svbp	69216
Ccdc71l		NaN
Ccl2	AI323594|HC11|JE|MCAF|MCP-1|MCP1|SMC-CF|Scya2|Sigje	20296
Ccl7	MCP-3|Scya7|fic|marc|mcp3	20306
Ccng1	AI314029	12450
Ccr1	Cmkbr1|Mip-1a-R	12768
Ccr2	Cc-ckr-2|Ccr2a|Ccr2b|Ckr2|Ckr2a|Ckr2b|Cmkbr2|mJe-r	12772
Ccr5	AM4-7|CD195|Cmkbr5	12774
Cd200r4	F630107N04Rik|MCD200RLa	239849
Cd300lb	CLM-7|Clm7|Gm253|LMIR5	217304
Cd33	Siglec-3|gp67	12489
Cd48	AI449234|AW610730|BCM1|BLAST|BLAST-1|BLAST1|Bcm-1|MEM-102|SLAMF2|Sgp-60	12506
Cd53	AI323659|Ox-44|Tspan25	12508
Cd84	A130013D22Rik|CDw84|SLAMF5	12523
Cd93	6030404G09Rik|AA145088|AA4.1|AW555904|C1qr1|C1qrp|Ly68	17064
Cdc14a	A830059A17Rik|CDC14A2|CDC14a1|Cdc14	229776
Cdc42	AI747189|AU018915	12540
Cdcp1	9030022E12Rik|AA409659|E030027H19Rik	109332
Cdkn1a	CAP20|CDKI|CIP1|Cdkn1|P21|SDI1|Waf1|mda6|p21Cip1|p21WAF	12575
Cdkn1b	AA408329|AI843786|Kip1|p27|p27Kip1	12576
Cebpa	C/ebpalpha|CBF-A|Cebp	12606
Celsr1	Crsh|Scy|crash	12614
Cerk	AI848610|D330016D08Rik|mKIAA1646	223753
Cers6		NaN
Cfh	Mud-1|NOM|Sas-1|Sas1	12628
Cgn	6330408J11Rik|AI647528|AI987749	70737
Chd6	5430439G14Rik|6330406J24Rik	71389
Chst1	2610008E20Rik|AW125896|C6ST|GST-1|Gst1|KSGAL6ST	76969
Chst7	2600013M07Rik|C6ST-2|GST5|Gn6st-4	60322
Cklf	1700001C14Rik|1810018M11Rik|C32|CKLF1|CKLF3|CKLF4|CKLF5|Cklf2|Cklf6|HSPC224|UCK-1	75458
Clcf1-pold4		NaN
Cldn7		53624
Clec4d	Clecsf8|Mpcl|mcl	17474
Clec4n	Clec6a|Clecsf10|Nkcl	56620
Clic4	D0Jmb3|TU-74|mc3s5|mtCLIC	29876
Cmklr1	ChemR23|DEZ|Gpcr27|mcmklr1	14747
Cmtm7	AI481279|Cklfsf7|LNV	102545
Cndp2	0610010E05Rik|C76600|Cn2|Dip-2|Pep-1|Pep1	66054
Coprs		NaN
Coro1a	Clabp|Lmb3|TACO|p57	12721
Coro2a	9030208C03Rik|AI563590|IR10	107684
Cotl1	1810074P22Rik|2010004C08Rik|Clp	72042
Cpxm1	AA986902|Cpx-1|Cpx1|Cpxm	56264
Crabp2	AI893628|Crabp-2|CrabpII	12904
Cradd	RAIDD	12905
Crebl2	AI046348|B230205M03	232430
Creg1	AA755314|Creg	433375
Csf2ra	CD116|Csfgmra|GM-CSF-Ra|GM-CSFR	12982
Csf2rb2	AIC2A|BetaIl3|Bil3|Csfgmrb|Il3r|Il3rb|Il3rb2	12984
Csk	AW212630	12988
Ctf1	CT-1	13019
Ctsc	AI047818|DPP1|DPPI	13032
Ctss		13040
Cxadr	2610206D03Rik|AU016810|AW553441|CAR|MCAR|MCVADR	13052
Cyp39a1		56050
Cyth4	2510004M07Rik|5830469K17Rik|AI467541|Pscd4|mFLJ00017	72318
Dab2	5730435J12Rik|AA960054|AI957090|D15Wsu122e|D630005B22Rik|Doc-2|Doc2|p96	13132
Dag1	D9Wsu13e|DG|Dp427|Dp71	13138
Daglb	E330036I19Rik	231871
Dbi	ACBD1|Acbp|EP|endozepine	13167
Dbn1		56320
Dcun1d3	1700020A13Rik|BC030335	233805
Dennd2d	2010308M01Rik|AI451421	72121
Dennd4a	AI115600|AI851943|F730015K02Rik	102442
Dennd4b	BC026996|mKIAA0476	229541
Dll1	Delta1	13388
Dnaaf3	6030429G01Rik	436022
Dnajb4	1700029A20Rik|2010306G19Rik|5730460G06Rik	67035
Dnase2a	Dnase2	13423
Dnmt3a	AU015806|W91664	13435
Dock10	9330153B10Rik|A630054M16Rik|Jr4|Jr5|R75174|ZIZ3|Zizimin3|mKIAA0694	210293
Dock2	AI662014|AW122239|CED-5|Hch|MBC	94176
Dock9	AA959601|AW538057|B230309H04Rik|D14Wsu89e|Zizimin1|mKIAA1058	105445
Dok2	DokR|Frip	13449
Dpf1	Neud4	29861
Dpp7	DPPII|Dpp2|QPP	83768
Dusp2	PAC1	13537
Dynlt1a		100310872
Ebi3	EBI-3|IL-27	50498
Ece2	1810009K13Rik|6330509A19Rik|9630025D12Rik|BB127715	107522
Eda	EDA1|Ed1|Eda-A1|Eda-A2|HED|Ta|XLHED|tabby	13607
Egr3	Pilot	13655
Elmo3	9930107J06|BC058752|CED-12|Ced12	234683
Emd	AW550900	13726
Emilin1	5830419M17Rik|AW229038|BB105748|EMILIN-1|gp115	100952
Emp3	H-4|H4|HNMP-1|MI-35|Ymp	13732
Enpp4	4933413N07Rik|AA986363|AI195364|E-NPP 4|Gm90|mKIAA0879	224794
Enpp5	AW061004|D17Abb1e|E-NPP 5|mKIAA4152	83965
Entpd1	2610206B08Rik|AA408691|Cd39|NTPDase-1	12495
Epb4.1l5	1700030C16Rik|AL022914|BE37|E230025E14Rik|Epb41l5|Lulu1|NBL5	226352
Epcam	CD326|EGP|EGP-2|Egp314|Ep-CAM|GA733-2|Ly74|TROP1|Tacsd1|Tacstd1|gp40	17075
Epm2aip1	A930003G21Rik|mKIAA0766	77781
Erbb2	Erbb-2|HER-2|HER2|Neu|c-erbB2|c-neu|mKIAA3023	13866
Esam	2310008D05Rik|Esam1|W117m	69524
Esyt1	Fam62a|Mbc2|vp115	23943
Esyt3	D930024E11|D9Ertd280e|Fam62c|mKIAA4186	272636
Ethe1	0610025L15Rik|Hsco	66071
Evi2b	Evi-2|Evi2	216984
Exoc4	C78892|Sec8|Sec8l1	20336
Ezr	AW146364|R75297|Vil2|p81	22350
F13a1	1200014I03Rik|AI462306|F13a	74145
F630028O10Rik	ENSMUSG00000065522|Gm14924|OTTMUSG00000018496	100038363
Fahd1	1110025H10Rik|AV002085	68636
Fam105a	9830126M18	223433
Fam126b	C130065N10Rik|D1Ertd53e|D630010C10	213056
Fam167b	SEC	230766
Fam171b	D430039N05Rik	241520
Fam214b		NaN
Fam45a	1810055E12Rik	67894
Fam73a	A930038D06|AI852168|C030011O14Rik	215708
Fam78a	A130092J06Rik	241303
Fat1	2310038E12Rik|AU023433|Fath|mFat1	14107
Fbxl2	2810423A21Rik|Fbl3	72179
Fbxo6	AA408845|FBG2|Fbs2|Fbx6b|Fbxo6b	50762
Fcer1g	AI573376|CD23|FcR-gamma|FcR[g]|FcRgamma|Fce1g|FcepsilonRI|Ly-50	14127
Fcgr1	AI323638|AV092959|CD64|FcgammaRI|IGGHAFC	14129
Fcgr2b	AI528646|CD32|F630109E10Rik|Fc[g]RII|FcgRII|Fcgr2|Fcgr2a|Fcr-2|Fcr-3|Ly-17|Ly-m20|LyM-1|Lym-1	14130
Fcgr3	CD16	14131
Fcgr4	4833442P21Rik|CD16-2|FcgRIV|FcgammaRIV|Fcgr3a|Fcrl3	246256
Fcgrt	FcRn	14132
Fcna	Fcn1	14133
Fermt3	C79673|Kindlin3	108101
Fli1	EWSR2|Fli-1|SIC-1|Sic1	14247
Flna	ABP-280|Dilp2|F730004A14Rik|Fln1|filamin-1	192176
Flywch2	2810417J12Rik|3010014L17Rik|AW548203	76917
Folr2	FBP2|FR-P3|Folbp-2|Folbp2	14276
Frmd6	2610019M19Rik|4930488L10Rik|AW212977	319710
Fzd5	5330434N09Rik|AI427138|Fz-5|Fz5|mFz5	14367
Fzd6	Fz6	14368
Gadd45g	AI327420|C86281|CR6|DDIT2|OIG37	23882
Gatsl2	7530428J21Rik|AW742413|Gats|Gatsl1	80909
Gba	GBA1|GC|GCase|GLUC|betaGC	14466
Gbgt1	Fgs|Fs	227671
Gdf15	MIC-1|NAG-1|SBF	23886
Ggnbp1	0610031G08Rik|mdf	70772
Gin1	4930429M06Rik|8430411H10Rik|Gin-1|Zh2c2	252876
Glipr1	2410114O14Rik|RTVP-1|RTVP1|mRTVP-1	73690
Glipr2	5730414A08Rik|C77180|GAPR-1	384009
Gm1045		381651
Gm14005	OTTMUSG00000015351	100043424
Gm15800	A130010L24|AU042671|BC019639|EG545802|OTTMUSG00000026283|mKIAA0614	269700
Gm21188		NaN
Gm4980	6430704N06|EG245190|Tpbgl	100503386
Gm8773	EG667705	667705
Gmfg	0610039G16Rik|2310057N07Rik|AI324845	63986
Gmpr	2310004P21Rik|AV028449	66355
Gna15	G[a]15|Galpha15	14676
Gng10	AV006524	14700
Gpihbp1	1110002J19Rik|GPI-HBP1	68453
Gpr171	A630006E05|F730001G15Rik|H963	229323
Gpr34		23890
Gpr35	KPG_007	64095
Gpr84	EX33	80910
Gpsm3	AA960287|AGS4	106512
Grk5	Gprk5	14773
Grn	epithelin	14824
Gsdmd	1810036L03Rik|AW558049|DF5L|Dfna5l|Gsdmdc1|M2-4	69146
Gsto1	AA407097|AI194287|AU018802|GSTO 1-1|GSTX|SPG-R|p28	14873
Gzmf	CCP4|Ctla-7|Ctla7|MCSP-3	14943
H2-Q5	H-2Q5|Qa-5|Qa5|Qat-5	15016
H2-T9	H-2T9	15051
Hacd2		NaN
Hacd4		NaN
Hal	Hsd|his|histidase	15109
Hap1	HAP-1	15114
Havcr2	TIM-3|Tim3|Timd3	171285
Hck	AI849071|Bmk	15162
Hcls1	AW213261|HS1	15163
Hdac9	AV022454|D030072B18Rik|HD7B|HD9|HDRP|Hdac7b|Mitr|mKIAA0744	79221
Hfe	MR2	15216
Hhex	Hex|Hex1|Hhex-rs2|Prh|Prhx	15242
Hhipl2	4930507C10Rik|AW208802	78772
Hif1a	AA959795|HIF1alpha|MOP1|bHLHe78	15251
Hint1	AA673479|Hint|Ipk1|PKCI-1|PRKCNH1	15254
Hk3	HK III|HK-III	212032
Hlx	Hlx1	15284
Hmgcl	AW476067|HL	15356
Hmha1	6330406L22Rik|AW539505|Ha-1	70719
Hprt	C81579|HPGRT|Hprt1	15452
Hpse	HSE1|Hpa|Hpr1	15442
Hsf2	AI661205	15500
Hspa12a	1700063D12Rik|AI118035|AI840429|AW048913|AW556406|D5Mgi40|mKIAA0417	73442
Htra1	AI429470|HTRA|L56|Prss11|RSPP11	56213
Htra3	2210021K23Rik|9530081K03Rik|Prsp|Tasp	78558
Hvcn1	0610039P13Rik|AI450555|BTS|Vsop|mVSOP	74096
Ids	AW214631	15931
Iffo1	4733401N06Rik|A930037G23Rik|HOM-TES-103|Iffo	320678
Igsf6		80719
Ikzf1	5832432G11Rik|Ikaros|LyF-1|Zfpn1a1|Znfn1a1|hlk-1|mKIAA4227	22778
Il10ra	AW553859|CDw210|CDw210a|Il10r|mIL-10R	16154
Il16	mKIAA4048	16170
Il17ra	AW538159|Cdw217|Il17r|VDw217	16172
Il2rg	CD132|[g]c|gamma(c)|gc	16186
Inpp5d	AI323613|SHIP|SHIP-1|SHIP1|s-SHIP	16331
Irf5	AW491843|mirf5	27056
Irf8	AI893568|ICSBP|IRF-8|Icsbp1|Myls	15900
Isoc2a	Isoc2	664994
Ispd	4930579E17Rik|AV040780	75847
Itga4	CD49D	16401
Itgam	CD11b/CD18|CR3|CR3A|Cd11b|F730045J24Rik|Ly-40|MAC1|Mac-1|Mac-1a	16409
Itgb2	2E6|AI528527|Cd18|LAD|LCAMB|Lfa1|MF17	16414
Itgb5	AA475909|AI874634|ESTM23|[b]-5|[b]5|[b]5A|[b]5B|beta-5|beta5	16419
Itpr3	Ip3r3|Itpr-3	16440
Jdp2	Jundm2|Jundp2|TIF	81703
Kcna3	Kca1-3|Kv1.3|Mk-3	16491
Kcnab2	F5|I2rf5|Kcnb3|kv-beta-2	16498
Kcnk6	D7Ertd764e|Toss|Twik2	52150
Kctd17	2900008M13Rik|AA414907|AW742389|N28155	72844
Kdm5a	AA409370|C76986|Jarid1a|RBP2|Rbbp2	214899
Klf4	EZF|Gklf|Zie	16600
Klhdc8b	4931406O17Rik	78267
Kmt2c		NaN
Krt19	AI663979|EndoC|K19|Krt-1.19|Krt1-19	16669
Krt7	D15Wsu77e|K7|Krt2-7	110310
Lad1		16763
Lama5	AA408760|AA408762|AI853660|[a]5|laminin-511|mKIAA0533	16776
Laptm5	E3	16792
Lbp	Bpifd2|Ly88	16803
Lcn2	24p3|AW212229|Sip24	16819
Lgals1	AA410090|Gal-1|Galbp|L-14.5|L14|Lect14|galectin-1	16852
Lgalsl		NaN
Lilr4b		NaN
Lilrb4a		NaN
Limk1		16885
Lipa	AA960673|Lal|Lip-1|Lip1	16889
Lmo2	Rbtn-2|Rbtn2|Rhom-2|Ttg2	16909
Lpar5	GPR93|Gm1072|Gpr92|LPA5	381810
Lrba	C80285|D3Ertd775e|Lab300|Lba	80877
Lrrc16a	1110037D04Rik|AI425970|CARMIL|D130057M20|Lrrc16	68732
Lrrc25	Mapa	211228
Ltc4s		17001
Luc7l3	3300001P08Rik|Luc7a	67684
Lurap1		NaN
Lyl1	Lyl-1|bHLHa18	17095
Lyn	AA407514|Hck-2|p53Lyn|p56Lyn	17096
Lyz1	Lyz|Lzp-s	17110
Lyz2	AI326280|Lys|Lysm|Lyzs|Lzm|Lzm-s1|Lzp	17105
Maf	2810401A20Rik|A230108G15Rik|AW047063|c-maf	17132
Man2b1	AW107687|LAMAN	17159
Map1s		NaN
Map6		NaN
Map7d1		NaN
Marcks	Macs|PKCSL	17118
Marveld2	BC003296|MARVD2|Mrvldc2|Tric|Trica|Tricb|Tricc	218518
Mboat2	2810049G06Rik|AU022889|AW547221|LPCAT4|Moact2|Oact2	67216
Mcl1	AW556805|Mcl-1	17210
Mex3b	4931439A04Rik|M-04814|Rkhd3|mKIAA2009	108797
Mfap3l	4933428A15Rik|5430405D20Rik|AI461995|AW125052|NYD-sp9|mKIAA0626	71306
Mfng	AW546563	17305
Mfsd1	1200003O06Rik	66868
Mgat1	Mgat-1	17308
Mical2	5330438E18Rik|9530064J02|MICAL-2|mKIAA0750	320878
Mid1	61B3-R|DXHXS1141|Fxy|Trim18	17318
Milr1		NaN
Mknk1	2410048M24Rik|Mnk1	17346
Mllt4	5033403D15Rik|AF6|Af-6|Afadin|Gm314|I-afadin|S-afadin	17356
Mllt6	AI315037|Af17	246198
Mmp25	F730048C11Rik|Leukolysin|MMP20|MT6-MMP	240047
Mob3a	5330417K06Rik|A630029F06|AV218468|Mobkl2a	208228
Mpeg1	MPS1|Mpg-1	17476
Mpz	Mpp|P-zero|P0	17528
Mrc1	AW259686|CD206|MR	17533
Ms4a6c	2200009H22Rik|2210417N07Rik	73656
Ms4a6d	1110058E16Rik|AI447446|Ms4a11	68774
Msantd3		NaN
Msn	C78546	17698
Mthfr	AI323986	17769
Mxra8	1200013A08Rik|1700095D18Rik|AI131686|Asp3|Dicam	74761
Myo1f	C330006B10Rik	17916
Myo1g	E430002D17Rik	246177
Myo5b	AI661750|mKIAA1119	17919
N4bp2	B3bp|E430014I16|Gm1791|Gm868	333789
Naip2	Birc1b|Naip-rs6	17948
Narf	4430402O11Rik	67608
Ncf1	NOXO2|Ncf-1|p47<phox>|p47phox	17969
Ncf2	NOXA2|Ncf-2|p67phox	17970
Ncoa1	KAT13A|SRC-1|SRC1|bHLHe74	17977
Ncs1	9430075O15Rik|A730032G13Rik|AI836659|Freq|Mfreq|NCS-1	14299
Nedd4l	1300012C07Rik|Nedd4-2|Nedd4b	83814
Nedd9	Cas-L|CasL|E230025G09Rik|HEF1	18003
Neurl1a	2410129E16Rik|AI450910|AI481072|Neu1|Neur1|Neurl|Nlz|Rnf67	18011
Neurl3	2010300P06Rik|Lincr	214854
Nfam1	4921501M20Rik|Cnaip	74039
Nfib	6720429L07Rik|E030026I10Rik	18028
Nid2	AW547149|Ly111|NID-2|entactin-2|nidogen-2	18074
Nkg7	2500004F03Rik	72310
Nlrp3	AGTAVPRL|AII/AVP|Cias1|FCAS|FCU|MWS|Mmig1|NALP3|Pypaf1	216799
Nme3	1810009F08Rik|AI413736|DR-nm23|Ndk3|Nm23-DR|Nm23-M3	79059
Nog		18121
Notch3	AW229011|N3|hpbk	18131
Npb		208990
Npl	0610033B02Rik	74091
Nprl2	2810446G01Rik|G21|NPR2L|Tusc4	56032
Npw	Gm935	381073
Nr4a3	AI573420|CHN|CSMF|MINOR|NOR-1|Nor1|TEC	18124
Nrros		NaN
Ntpcr	2310079N02Rik|AI449709	66566
Nudt16	2310041H06Rik|2810047L04Rik|2900006H04Rik|AI851783	75686
Nxpe5		381680
Obfc1	0610009H20Rik|2310057J23Rik|AAF-44|AAF44|AI413458|RPA-32	108689
Osbp2	1700095P05Rik|C630001G20Rik|Gm244|ORP-4|OSBPL1	74309
Otud3	3110030K17Rik	73162
Oxr1	2210416C20Rik|C7|C7B	170719
P2ry12	2900079B22Rik|4921504D23Rik|P2Y12	70839
P2ry14	A330108O13Rik|Gpr105|P2Y14	140795
P2ry6	2010204J23Rik|P2Y6	233571
Pafah2	2310074E22Rik|AI507170	100163
Pald1	MMPAL|Pald|mKIAA1274	27355
Pard6b	AV025615|Par6b	58220
Pawr	2310001G03Rik|PAR4|Par-4	114774
Pccb	1300012P06Rik|AI314687|R74805	66904
Pcgf2	Mel18|Rnf110|Zfp144|mel-18	22658
Pcolce2	2400001O18Rik|Pcpe2	76477
Pde1b	63kDa|Pde1b1	18574
Pde8a	AI551852|Pde8	18584
Pdgfra	AI115593|CD140a|Pdgfr-2	18595
Pdk2		18604
Pdlim1	Clim1|mClim1	54132
Pf4	Cxcl4|Scyb4	56744
Pfkfb2	4930568D07Rik	18640
Pgd	0610042A05Rik|AU019875|C78335	110208
Phka1	5330411D17|9830108K24Rik|Phka	18679
Pias3	Pias3l	229615
Picalm	CALM|CLTH|PAP180|fit-1|fit1|mKIAA4114	233489
Pik3cd	2410099E07Rik|2610208K16Rik|AW545373|p110delta	18707
Pik3cg	5830428L06Rik|PI3Kgamma|p110gamma	30955
Pik3r1	AA414921|C530050K14|PI3K|p50alpha|p55alpha|p85alpha	18708
Pik3r6	BB220380|p84|p84 PIKAP|p87(PIKAP)|p87PIKAP	104709
Pip4k2a	AW742916|Pip5k2a	18718
Pla2g15	ACS|C87498|LLPL|Lpla2|Lypla3	192654
Plau	u-PA|uPA	18792
Plcl2	PLC-L2|PRIP-2|Plce2|mKIAA1092	224860
Pld4	AI132321|thss	104759
Plec	AA591047|AU042537|EBS1|PCN|PLTN|Plec1	18810
Plek	2010300B13Rik	56193
Plek2		27260
Plekha1	AA960558|C920009D07Rik|TAPP1	101476
Plekha7	A430081P20Rik|AI414265	233765
Plekhg4	4931414L13Rik|AI448583|mFLJ00068	102075
Plekho2	AI840980|Plekhq1	102595
Plxnb1	2900002G15Rik|AU042020|mKIAA0407	235611
Pnisr		NaN
Pold4	2410012M21Rik|AI463381|AW060307|Polds|p12	69745
Ppap2a	Hic53|Hpic53|LPP-1|LPP1|mPAP	19012
Ppard	NUC-1|NUC1|Nr1c2|PPAR-beta|PPAR-delta|PPAR[b]|PPARdelta|Pparb|Pparb/d	19015
Ppip5k2	AW555814|D330021B20|Hisppd1|Vip2|mKIAA0433	227399
Ppp1r18	2310014H01Rik|AA407849|AI450394	76448
Ppp2r3d	AI118493|PR59|Ppp2r3|Ppp2r3a	19054
Prdx4	AOE372|Prx-iv|Prx4|TRANK	53381
Prdx5	AOEB166|AOPP|Pmp20|Prdx6|PrxV	54683
Prnd	AI450264|Dpl|PrPLP|doppel	26434
Procr	AI325044|Ccca|Ccd41|Epcr	19124
Prrx2	Prx2|S8	20204
Prune2	6330414G02Rik|A230083H22Rik|A330102H22Rik|Bmcc1|mKIAA0367	353211
Psmb10	Mecl-1|Mecl1	19171
Ptafr	PAFR	19204
Ptgfrn	4833445A08Rik|AU042434|CD9P-1|FPRP|Trim45	19221
Ptp4a3	AV088979|Prl-3|pPtp4a3	19245
Ptpn3	9530011I20Rik|PTP-H1|PTPCL	545622
Ptpn4	PTPMEG|Ptn4|TEP|TEP/mPTPMEG|hPTP-MEG	19258
Ptpn7	BPTP-4|C920001D21Rik|HEPTP|LC-PTP|LPTP	320139
Ptprc	B220|CD45R|Cd45|L-CA|Ly-5|Lyt-4|T200|loc	19264
Ptpro	D28|GLEPP1|PTPBK|PTPROt|PTPU2|PTPoc|PTPphi|Ptpn15|R-PTP-O	19277
Qpctl	1810019P04Rik|BB101812|gQC	67369
Rab27b	2310021G14Rik|B130064M09Rik	80718
Rab32	2810011A17Rik|AU022057	67844
Rab3il1	1200014K04Rik|AI115013|C76746|Rab3ail1	74760
Rab8b	5930437D16|D330025I23Rik	235442
Raet1e		379043
Ramp3	AI850306	56089
Rap1b	2810443E11Rik	215449
Rap2b	4021402C18Rik|AA408554	74012
Rapsn	43kDa|Nraps|Raps|rapsyn	19400
Rarres1	5430417P09Rik|AI662122	109222
Rasgef1b	4732452O09Rik|GPIgamma4|Gpig4	320292
Rasgrp4		233046
Rasip1	1110025D03Rik|2610025P08Rik|AI853551|Rain	69903
Rassf3	AW212023|AW322379	192678
Rbbp9	Bog	26450
Rbm3	2600016C11Rik	19652
Rell1	AA536743	100532
Relt	E430021K24Rik|Tnfrsf19l	320100
Rem2	AW411893	140743
Rer1	1110060F11Rik|5830454N22Rik|AU043380	67830
Rgs11	C78048	50782
Rgs14	RPIP1	51791
Rhog	2810426G09Rik|Arhg|Sid10750	56212
Rin3	6430500K07|C86933	217835
Rinl	5830482F20Rik|9930116N10Rik	320435
Ripk3	2610528K09Rik|AW107945|Rip3	56532
Rnd1	A830014L09Rik|Arhs	223881
Rnf180	3110001E11Rik|Rines	71816
Rnf208	1110061N23Rik	68846
Rpia	RPI	19895
Rrad	REM3|Rad	56437
Rragc	AU041672|Gtr2|RAGC|TIB929|YGR163W	54170
Runx3	AML2|Cbfa3|Pebp2a3	12399
Rusc2	AI840675|mKIAA0375	100213
S100a11	EMAPI|Emap1|S100a14|S100c|cal	20195
S100a6	2A9|5B10|CALCYCLIN|Cacy|PRA	20200
Samd10	D930033N23Rik|E130318E08	229011
Samhd1	E330031J07Rik|Mg11	56045
Sash3	1200013B08Rik|AW413946|SLY1	74131
Scd1	AA589638|AI265570|Scd|Scd-1|ab	20249
Scoc	0610011C06Rik|2810002J11Rik|AA415030	56367
Sdc3	Synd3|mKIAA0468|syn-3	20970
Sdk1	5330440E10|6720466O15Rik	330222
Sdr42e1	4632417N05Rik|AI117603	74032
Sesn2	HI95|SEST2|Ses2	230784
Sft2d3	2610206C24Rik|AI847965|AW046173	67158
Sh3tc1	4631428G15|BC024909	231147
Shf		435684
Shroom3	AL022960|D5Ertd287e|Shrm|Shrm3	27428
Siglec1	Cd169|Siglec-1|Sn	20612
Sirpa	AI835480|Bit|CD172a|P84|Ptpns1|SHP-1|SHPS-1|SIRP	19261
Sla	Slap|Slap-1	20491
Slc10a3	DXHXS253E|DXS253Eh|DXSmhG28|P3	214601
Slc11a1	Bcg|Ity|Lsh|Nramp|Nramp1|ity	18173
Slc11a2	DCT1|DMT1|Nramp2|mk|van	18174
Slc15a2	8430408C16Rik|C78862|Pept2	57738
Slc16a10	2610103N14Rik|9830169E08|Mct10|PRO0813|TAT1	72472
Slc24a3	NCKX3	94249
Slc25a13	AI785475|Ctrn	50799
Slc25a27	3632410G24Rik|9430092A03Rik|D530043E16Rik|Ucp4	74011
Slc25a40	B230315F11Rik	319653
Slc2a6	A330096C23|F630103L12Rik|Glut6|Glut9	227659
Slc41a2	A230035L05Rik|SLC41A1-L1	338365
Slc44a1	2210409B22Rik|4833416H08Rik|AW547365|CHTL1|CTL1|Cdw92	100434
Slc45a3	2210413P12Rik|AU023994|AU043764|IPCA-6|PRST|Pcanap6	212980
Slc48a1	4930570C03Rik	67739
Slc7a11	9930009M05Rik|AI451155|sut|xCT	26570
Slc7a8	AA408822|LAT2	50934
Slc9a9	5730527A11Rik|9930105B05|AI854429|Nhe9	331004
Slco2b1	AI060904|AI852653|OATP-B|Slc21a9	101488
Slfn2	Shlf2	20556
Slmap	D330001L02Rik|Slap|mKIAA1601	83997
Smg7	9430023P16Rik|mKIAA0250	226517
Snx2	0610030A03Rik	67804
Snx20	9130017C17Rik	71607
Snx30	4732481H14Rik|C030041J06Rik	209131
Socs1	Cish1|Cish7|JAB|SOCS-1|SSI-1	12703
Socs2	8030460M17|AI527257|AW108012|CIS2|Cish2|D130043N08Rik|JAB|SOCS-2|SSI-2|hg	216233
Sox8		20681
Sp110	5031415C07Rik|52kDa|5830484A20Rik|ENSMUSG00000075603|Ifi75|Ipr1	109032
Spi1		NaN
Spink2	1700007F22Rik|AV038945|HUSI-II	69982
Spint1	HAI-1	20732
Spns2		216892
Sqrdl	0610039J17Rik|4930557M22Rik	59010
Srxn1	1700127B04Rik|AI854065|AW488194|Npn3|Srx|Srx1|TX01	76650
Ss18l1	A230053O16Rik|CREST	269397
Ssu72	1190002E22Rik|1500011L16Rik|2610101M12Rik	68991
St3gal1	5330418N22Rik|AI467004|ST3GalI|Siat4|Siat4a|St3gal-1	20442
Stab1	FEEL-1|FELE-1|MFEEL-1|MS-1|STAB-1|mKIAA0246	192187
Stard8	Dlc3|mKIAA0189	236920
Stk10	Gek1|Lok|mKIAA4026	20868
Stk17b	3110009A03Rik|AI120141|Drak2	98267
Stox2	4933409N07Rik|AI449080|AI835114|mKIAA1392	71069
Stxbp1	AI317162|AI326233|MMS10-G|Ms10g|Munc-18a|Munc18-1|N-sec1|Rb-sec1|Sxtbp1|Unc18-1|Unc18h|nsec1	20910
Sult1a1	AI266890|PST|ST1A1|Stp|Stp1	20887
Susd3	1700017I11Rik|2810440J20Rik	66329
Suv39h1	AI852103|AL022883|DXHXS7466e|KMT1A|mIS6	20937
Swt1	1200016B10Rik|C1orf26	66875
Syde1	1200008N06Rik|BB043000	71709
Syt17	Bk	110058
Szrd1	1110022I03|D4Ertd22e|RP23-183L1.10	213491
Taf12	20kDa|2810422D08Rik|AW557038|Taf2J	66464
Tal1	SCL/tal-1|Scl|bHLHa17|tal-1	21349
Tarm1	9930022N03Rik|ENSMUSG00000053338|Gm9904|OLT-2	245126
Tars	D15Wsu59e|ThrRS	110960
Tbc1d30	4930505D03Rik	74694
Tbc1d9	4933431N12Rik|AI847101|AW490653|C76116	71310
Tbxas1	CYP5|CYP5A1|THAS|TS|TXAS|TXS	21391
Tceal8	3930402F23Rik	66684
Tcf7l1	Tcf-3|Tcf3|bHLHb21	21415
Tdrd7	5730495N10Rik|AI447470|PCTAIRE2BP	100121
Tert	EST2|TCS1|TP2|TR|TRT	21752
Tfec	BB107417|Tcfec|bHLHe34	21426
Tgfa	wa-1|wa1	21802
Tgfb1	TGF-beta1|TGFbeta1|Tgfb|Tgfb-1	21803
Tgfbi	68kDa|AI181842|AI747162|Beta-ig|big-h3	21810
Thbs4	TSP4	21828
Them6		NaN
Themis2	ICB-1	230787
Thsd1	4833423O18Rik|Tmtsp	56229
Ticam2	B430113A10|TICAM-2|TRAM|Tirp|Trif	225471
Tie1	D430008P04Rik|TIE|tie-1	21846
Tifab		212937
Timm8a1	DXHXS1274E|Ddp1|Fci-12|Tim8a|Timm8a	30058
Tinagl1	1110021J17Rik|AZ-1|AZ1|Arg1|Lcn7|TARP|Tinagl	94242
Tle2	Grg2|mKIAA4188	21886
Tlr13	AI666735|Gm713	279572
Tlr2	Ly105	24088
Tlr8		170744
Tm6sf1	AI428514|BC023123|C630016D09Rik	107769
Tmc4		353499
Tmco4	4632413C14Rik|AI430825	77056
Tmem170	9030409E16Rik|AA403674|D8Bwg1414e|Tmem170a	66817
Tmem184b	2610507A11|4732495E13Rik	223693
Tmem194b	5330401P04Rik|9830163O08	227094
Tmem86a	1810054O13Rik|AI414959|AW742698	67893
Tmsb4x	Ptmb4|Tb4	19241
Tnfaip8l2	1810019A08Rik|AW610835|TIPE2	69769
Tnfrsf14	Atar|HveA|Hvem|Tnfrs14	230979
Tnfrsf23	Dctrailr1|Tnfrh1|Tnfrsf1al1|mDcTrailr1|mSOB	79201
Tnfsf12	Apo3l|Dr3l|Dr3lg|Tweak	21944
Tnip1	ABIN|ABIN-1|ABIN1|AU018810|Naf1|Nef|VAN	57783
Tom1l1	2310045L10Rik|C80573|Srcasm	71943
Tpcn2	BC025890|D830047E22Rik	233979
Tpst2	AI448750|D5Ucla3|grm|grt	22022
Traf5		22033
Trem2	Trem2a|Trem2b|Trem2c	83433
Trerf1	9430096I18Rik|AI429294|B830015H24|RAPA|Trep-132|Trep132	224829
Trex1	1661|AU041952	22040
Trim39	1100001D15Rik|E130103K13Rik|RBCC-B30.2|Rnf23|mKIAA4179|tfp	79263
Trp53	Tp53|bbl|bfy|bhy|p44|p53	22059
Tsnax	R74833|Trax	53424
Tusc1	2200001D17Rik|TSG-9	69136
Twist2	Dermo1|bHLHa39	13345
Ubash3b	2810457I06Rik|BB125008|TULA-2|p70	72828
Ube2g2	1110003O05Rik|D10Xrf369|UBC7|Ubc7p	22213
Ube2j1	0710008M05Rik|1110030I22Rik|NCUBE-1|Ncube|Ncube1|Ubc6p	56228
Ubxn2a	6330407P03Rik|Ubxd4	217379
Ucp2	Slc25a8	22228
Ugcg	AU043821|C80537|Epcs21|GlcT-1|Ugcgl	22234
Ugt1a7c	A10'|A13|Ugt1a10	394432
Ulbp1	A430108B07Rik|MULT1	77777
Unc93b1	Unc-93B1|Unc93b	54445
Unkl	1300004G08Rik	74154
Usp45	3110003C05Rik|4930550B20Rik|AI843191|Gcap7	77593
Ust	D930010O20Rik|UA2OST	338362
Uxt	0910002B17Rik	22294
Vash1	AI834978|D930046M13Rik|G630009D10Rik	238328
Vav1	Vav|vav-T	22324
Vcam1	CD106|Vcam-1	22329
Vsig4	A530061A11|BC025105|CRIg|Z39IG	278180
Was	U42471|Wasp	22376
Wdfy4		545030
Wfdc18	Expi|Kal1|WDNM1	14038
Wfdc2	1600023A02Rik|HE4|WAP5	67701
Wisp1	AW146261|CCN4|Elm1	22402
Wnt9a	Wnt14	216795
Wwp2	1300010O06Rik|AA690238|AIP2|AW554328	66894
Yes1	Yes|p61-Yes	22612
Yod1	9930028C20Rik|Hshin7	226418
Zbtb18		NaN
Zbtb26	A630026F21Rik	320633
Zdhhc18		503610
Zeb2os		NaN
Zfhx2	ZFH-5	239102
Zfhx2os		NaN
Zfp2	9930007F06Rik|Fnp-2|Zfp-2|mkr-2|mszf87	22678
Zfp385a	Hzf|Zfp385	29813
Zfp446	A630035I11Rik|A930031C22|AA120513|AV306632	269870
Zfp579	1110003A17Rik|Znf579	68490
Zfp638		NaN
Zmat3	Wig1	22401
Znf512b	Gm632	269401
Zyx	9530098H06Rik|R75157	22793

## Sheet: Table S4
Supplementary Table 4. List of AZD2281-associated pathways
NAME	GENES	PVALUE	DESCRIPTION
AAAGACA_MIR511	ANKZF1|C1ORF21	0.0436	http://www.broadinstitute.org/gsea/msigdb/cards/AAAGACA_MIR511
AATGGAG_MIR136	BPTF|ANKZF1	0.0022	http://www.broadinstitute.org/gsea/msigdb/cards/AATGGAG_MIR136
ACEVEDO_NORMAL_TISSUE_ADJACENT_TO_LIVER_TUMOR_DN	IRF8|UBE2J1|SCD|PAFAH2|CSK|NPRL2|PRDX5	0.0426	http://www.broadinstitute.org/gsea/msigdb/cards/ACEVEDO_NORMAL_TISSUE_ADJACENT_TO_LIVER_TUMOR_DN
AMIT_EGF_RESPONSE_20_MCF10A	SCD	0.0382	http://www.broadinstitute.org/gsea/msigdb/cards/AMIT_EGF_RESPONSE_20_MCF10A
AMIT_SERUM_RESPONSE_60_MCF10A	SCD	0.0397	http://www.broadinstitute.org/gsea/msigdb/cards/AMIT_SERUM_RESPONSE_60_MCF10A
ATAGGAA_MIR202	PCGF2|SMG7	0.0309	http://www.broadinstitute.org/gsea/msigdb/cards/ATAGGAA_MIR202
BENPORATH_ES_1	EPCAM|DNMT3A|ITPR3	0.007	http://www.broadinstitute.org/gsea/msigdb/cards/BENPORATH_ES_1
BENPORATH_SOX2_TARGETS	HHEX|SMG7|CLIC4|TMEM170A|C1ORF21|EPM2AIP1|RBBP9	0.0436	http://www.broadinstitute.org/gsea/msigdb/cards/BENPORATH_SOX2_TARGETS
BORLAK_LIVER_CANCER_EGF_UP	SCD	0.0344	http://www.broadinstitute.org/gsea/msigdb/cards/BORLAK_LIVER_CANCER_EGF_UP
BROWNE_HCMV_INFECTION_18HR_DN	PCGF2|EMILIN1|SOCS1|WWP2|POLD4	0.0458	http://www.broadinstitute.org/gsea/msigdb/cards/BROWNE_HCMV_INFECTION_18HR_DN
BRUNO_HEMATOPOIESIS	SCD	0.0368	http://www.broadinstitute.org/gsea/msigdb/cards/BRUNO_HEMATOPOIESIS
CAGCAGG_MIR370	DNMT3A|SMG7	0.0417	http://www.broadinstitute.org/gsea/msigdb/cards/CAGCAGG_MIR370
CAIRO_HEPATOBLASTOMA_CLASSES_UP	KRT19|PTP4A3|EPCAM|DNMT3A|BZW2	0.0254	http://www.broadinstitute.org/gsea/msigdb/cards/CAIRO_HEPATOBLASTOMA_CLASSES_UP
CAIRO_HEPATOBLASTOMA_DN	MFAP3L	0	http://www.broadinstitute.org/gsea/msigdb/cards/CAIRO_HEPATOBLASTOMA_DN
CHANDRAN_METASTASIS_DN	WFDC2|THBS4|TWIST2|SLMAP|SFT2D3	0	http://www.broadinstitute.org/gsea/msigdb/cards/CHANDRAN_METASTASIS_DN
CHANGOLKAR_H2AFY_TARGETS_UP	SCD	0.029	http://www.broadinstitute.org/gsea/msigdb/cards/CHANGOLKAR_H2AFY_TARGETS_UP
CHR1Q25	SMG7|NPL|C1ORF21	0.0448	http://www.broadinstitute.org/gsea/msigdb/cards/chr1q25
COLIN_PILOCYTIC_ASTROCYTOMA_VS_GLIOBLASTOMA_UP	SCD	0.0231	http://www.broadinstitute.org/gsea/msigdb/cards/COLIN_PILOCYTIC_ASTROCYTOMA_VS_GLIOBLASTOMA_UP
CTACTGT_MIR199A	ZNF638|DNMT3A|C1ORF21	0.0024	http://www.broadinstitute.org/gsea/msigdb/cards/CTACTGT_MIR199A
CTCCAAG_MIR432	ANKZF1|SLMAP	0.0021	http://www.broadinstitute.org/gsea/msigdb/cards/CTCCAAG_MIR432
CUI_TCF21_TARGETS_DN	SCD	0.0433	http://www.broadinstitute.org/gsea/msigdb/cards/CUI_TCF21_TARGETS_DN
DEBIASI_APOPTOSIS_BY_REOVIRUS_INFECTION_DN	ITPR3|NPRL2|FLNA|ARHGAP29|PLEC	0.0429	http://www.broadinstitute.org/gsea/msigdb/cards/DEBIASI_APOPTOSIS_BY_REOVIRUS_INFECTION_DN
ENK_UV_RESPONSE_KERATINOCYTE_DN	YES1|ZNF638|BPTF|FZD6|ADRB2	0.0048	http://www.broadinstitute.org/gsea/msigdb/cards/ENK_UV_RESPONSE_KERATINOCYTE_DN
EPPERT_PROGENITOR	SCD	0.0468	http://www.broadinstitute.org/gsea/msigdb/cards/EPPERT_PROGENITOR
FARMER_BREAST_CANCER_CLUSTER_7	SCD	0.0313	http://www.broadinstitute.org/gsea/msigdb/cards/FARMER_BREAST_CANCER_CLUSTER_7
FONTAINE_PAPILLARY_THYROID_CARCINOMA_DN	MFAP3L	0	http://www.broadinstitute.org/gsea/msigdb/cards/FONTAINE_PAPILLARY_THYROID_CARCINOMA_DN
FORTSCHEGGER_PHF8_TARGETS_UP	YES1|ACVR2B|SCD	0	http://www.broadinstitute.org/gsea/msigdb/cards/FORTSCHEGGER_PHF8_TARGETS_UP
GALE_APL_WITH_FLT3_MUTATED_UP	SLC25A13	0	http://www.broadinstitute.org/gsea/msigdb/cards/GALE_APL_WITH_FLT3_MUTATED_UP
GALINDO_IMMUNE_RESPONSE_TO_ENTEROTOXIN	SCD	0.0313	http://www.broadinstitute.org/gsea/msigdb/cards/GALINDO_IMMUNE_RESPONSE_TO_ENTEROTOXIN
GERHOLD_ADIPOGENESIS_UP	SCD	0.0324	http://www.broadinstitute.org/gsea/msigdb/cards/GERHOLD_ADIPOGENESIS_UP
GO_ACIDIC_AMINO_ACID_TRANSMEMBRANE_TRANSPORTER_ACTIVITY	SLC25A13	0.0157	http://www.broadinstitute.org/gsea/msigdb/cards/GO_ACIDIC_AMINO_ACID_TRANSMEMBRANE_TRANSPORTER_ACTIVITY
GO_ACIDIC_AMINO_ACID_TRANSPORT	SLC25A13	0.0041	http://www.broadinstitute.org/gsea/msigdb/cards/GO_ACIDIC_AMINO_ACID_TRANSPORT
GO_ANTERIOR_POSTERIOR_PATTERN_SPECIFICATION	PCGF2|BPTF|HHEX|ACVR2B	0.0301	http://www.broadinstitute.org/gsea/msigdb/cards/GO_ANTERIOR_POSTERIOR_PATTERN_SPECIFICATION
GO_CALCIUM_ION_IMPORT_INTO_CYTOSOL	ITPR3	0.0199	http://www.broadinstitute.org/gsea/msigdb/cards/GO_CALCIUM_ION_IMPORT_INTO_CYTOSOL
GO_CELLULAR_RESPIRATION	SLC25A13	0.0116	http://www.broadinstitute.org/gsea/msigdb/cards/GO_CELLULAR_RESPIRATION
GO_CILIARY_TRANSITION_ZONE	CC2D2A	0.0479	http://www.broadinstitute.org/gsea/msigdb/cards/GO_CILIARY_TRANSITION_ZONE
GO_CILIUM	TBC1D30|CC2D2A	0.0353	http://www.broadinstitute.org/gsea/msigdb/cards/GO_CILIUM
GO_CYTOSOLIC_CALCIUM_ION_TRANSPORT	ITPR3	0.0221	http://www.broadinstitute.org/gsea/msigdb/cards/GO_CYTOSOLIC_CALCIUM_ION_TRANSPORT
GO_DICARBOXYLIC_ACID_TRANSMEMBRANE_TRANSPORTER_ACTIVITY	SLC25A13	0.0193	http://www.broadinstitute.org/gsea/msigdb/cards/GO_DICARBOXYLIC_ACID_TRANSMEMBRANE_TRANSPORTER_ACTIVITY
GO_ELECTRON_TRANSPORT_CHAIN	SLC25A13	0.0079	http://www.broadinstitute.org/gsea/msigdb/cards/GO_ELECTRON_TRANSPORT_CHAIN
GO_EMBRYO_DEVELOPMENT	PCGF2|CEBPA|KRT19|APBA1|BPTF|DNMT3A|FZD6|HHEX|ACVR2B|MGAT1|ARNT2|CC2D2A	0.0228	http://www.broadinstitute.org/gsea/msigdb/cards/GO_EMBRYO_DEVELOPMENT
GO_EMBRYONIC_MORPHOGENESIS	PCGF2|FZD6|HHEX|ACVR2B|CC2D2A	0.0225	http://www.broadinstitute.org/gsea/msigdb/cards/GO_EMBRYONIC_MORPHOGENESIS
GO_ENERGY_DERIVATION_BY_OXIDATION_OF_ORGANIC_COMPOUNDS	SLC25A13	0.01	http://www.broadinstitute.org/gsea/msigdb/cards/GO_ENERGY_DERIVATION_BY_OXIDATION_OF_ORGANIC_COMPOUNDS
GO_ENVELOPE	LTC4S|EMD|ALOX5AP|GRK5|ANKZF1|SLC25A40|ITPR3|SLC25A13|ALOX5|TMEM170A|FAHD1|ACAD11	0.016	http://www.broadinstitute.org/gsea/msigdb/cards/GO_ENVELOPE
GO_INOSITOL_PHOSPHATE_MEDIATED_SIGNALING	ITPR3	0.019	http://www.broadinstitute.org/gsea/msigdb/cards/GO_INOSITOL_PHOSPHATE_MEDIATED_SIGNALING
GO_INTRACELLULAR_LIGAND_GATED_ION_CHANNEL_ACTIVITY	ITPR3	0.0115	http://www.broadinstitute.org/gsea/msigdb/cards/GO_INTRACELLULAR_LIGAND_GATED_ION_CHANNEL_ACTIVITY
GO_LIGAND_GATED_CALCIUM_CHANNEL_ACTIVITY	ITPR3	0.0238	http://www.broadinstitute.org/gsea/msigdb/cards/GO_LIGAND_GATED_CALCIUM_CHANNEL_ACTIVITY
GO_LIGAND_GATED_CHANNEL_ACTIVITY	ITPR3	0.0331	http://www.broadinstitute.org/gsea/msigdb/cards/GO_LIGAND_GATED_CHANNEL_ACTIVITY
GO_MITOCHONDRIAL_ENVELOPE	ANKZF1|SLC25A40|SLC25A13|FAHD1|ACAD11	0.0331	http://www.broadinstitute.org/gsea/msigdb/cards/GO_MITOCHONDRIAL_ENVELOPE
GO_MITOCHONDRIAL_MEMBRANE_PART	ANKZF1	0.0497	http://www.broadinstitute.org/gsea/msigdb/cards/GO_MITOCHONDRIAL_MEMBRANE_PART
GO_MITOCHONDRIAL_PART	SLC25A40|ANKZF1|ACOT9|SLC25A13|FAHD1|ACAD11|PRDX5	0.0174	http://www.broadinstitute.org/gsea/msigdb/cards/GO_MITOCHONDRIAL_PART
GO_MITOCHONDRIAL_TRANSPORT	SLC25A13	0.0133	http://www.broadinstitute.org/gsea/msigdb/cards/GO_MITOCHONDRIAL_TRANSPORT
GO_MITOCHONDRION	APEX2|SLC25A40|ANKZF1|ACOT9|CLIC4|SLC25A13|FAHD1|HCLS1|ACAD11|HK3|PRDX5|P2RY12	0.0488	http://www.broadinstitute.org/gsea/msigdb/cards/GO_MITOCHONDRION
GO_MONOSACCHARIDE_BIOSYNTHETIC_PROCESS	SLC25A13	0.0103	http://www.broadinstitute.org/gsea/msigdb/cards/GO_MONOSACCHARIDE_BIOSYNTHETIC_PROCESS
GO_NEURAL_TUBE_DEVELOPMENT	FZD6|CC2D2A	0.0436	http://www.broadinstitute.org/gsea/msigdb/cards/GO_NEURAL_TUBE_DEVELOPMENT
GO_NEURAL_TUBE_FORMATION	FZD6|CC2D2A	0.0424	http://www.broadinstitute.org/gsea/msigdb/cards/GO_NEURAL_TUBE_FORMATION
GO_NUCLEAR_HETEROCHROMATIN	PCGF2|DNMT3A	0.0445	http://www.broadinstitute.org/gsea/msigdb/cards/GO_NUCLEAR_HETEROCHROMATIN
GO_PATTERN_SPECIFICATION_PROCESS	PCGF2|HHEX|BPTF|ACVR2B|CC2D2A	0.0025	http://www.broadinstitute.org/gsea/msigdb/cards/GO_PATTERN_SPECIFICATION_PROCESS
GO_PLATELET_DENSE_TUBULAR_NETWORK	ITPR3	0.0158	http://www.broadinstitute.org/gsea/msigdb/cards/GO_PLATELET_DENSE_TUBULAR_NETWORK
GO_PRIMARY_CILIUM	TBC1D30|CC2D2A	0.0394	http://www.broadinstitute.org/gsea/msigdb/cards/GO_PRIMARY_CILIUM
GO_REGIONALIZATION	PCGF2|HHEX|BPTF|ACVR2B	0.033	http://www.broadinstitute.org/gsea/msigdb/cards/GO_REGIONALIZATION
GO_REGULATION_OF_TRANSCRIPTION_FROM_RNA_POLYMERASE_II_PROMOTER	YES1|SUV39H1|WWP2|PF4|HHEX|BPTF|ACVR2B|LYL1|ZNF446|TLR2|HCLS1|PCGF2|CEBPA|IRF8|EPCAM|DNMT3A|ARNT2|MAF|EPM2AIP1|TGFB1|ADRB2|UXT|FLI1	0.0314	http://www.broadinstitute.org/gsea/msigdb/cards/GO_REGULATION_OF_TRANSCRIPTION_FROM_RNA_POLYMERASE_II_PROMOTER
GO_SECOND_MESSENGER_MEDIATED_SIGNALING	ITPR3	0.02	http://www.broadinstitute.org/gsea/msigdb/cards/GO_SECOND_MESSENGER_MEDIATED_SIGNALING
GO_SENSORY_PERCEPTION_OF_TASTE	ITPR3	0.0214	http://www.broadinstitute.org/gsea/msigdb/cards/GO_SENSORY_PERCEPTION_OF_TASTE
GO_SEX_CHROMOSOME	PCGF2|DNMT3A	0.0435	http://www.broadinstitute.org/gsea/msigdb/cards/GO_SEX_CHROMOSOME
GO_SMOOTH_ENDOPLASMIC_RETICULUM	SLMAP	0.0488	http://www.broadinstitute.org/gsea/msigdb/cards/GO_SMOOTH_ENDOPLASMIC_RETICULUM
GO_SPECIFICATION_OF_SYMMETRY	ACVR2B|CC2D2A	0.0045	http://www.broadinstitute.org/gsea/msigdb/cards/GO_SPECIFICATION_OF_SYMMETRY
GOLDRATH_HOMEOSTATIC_PROLIFERATION	PCGF2|SCD|BZW2	0	http://www.broadinstitute.org/gsea/msigdb/cards/GOLDRATH_HOMEOSTATIC_PROLIFERATION
GRAESSMANN_RESPONSE_TO_MC_AND_DOXORUBICIN_DN	PCGF2|YES1|SUV39H1|UBE2J1|UBE2G2|TOM1L1|SLC25A13|PARD6B|RBBP9	0.0058	http://www.broadinstitute.org/gsea/msigdb/cards/GRAESSMANN_RESPONSE_TO_MC_AND_DOXORUBICIN_DN
GSE10273_HIGH_VS_LOW_IL7_TREATED_IRF4_8_NULL_PRE_BCELL_DN	ITPR3|CREBL2|SRXN1	0.0318	http://www.broadinstitute.org/gsea/msigdb/cards/GSE10273_HIGH_VS_LOW_IL7_TREATED_IRF4_8_NULL_PRE_BCELL_DN
GSE10463_CD40L_AND_VA347_VS_CD40L_IN_DC_UP	EPCAM|SFT2D3	0.0318	http://www.broadinstitute.org/gsea/msigdb/cards/GSE10463_CD40L_AND_VA347_VS_CD40L_IN_DC_UP
GSE1112_OT1_CD8AB_VS_HY_CD8AA_THYMOCYTE_RTOC_CULTURE_DN	SLC25A13	0.0211	http://www.broadinstitute.org/gsea/msigdb/cards/GSE1112_OT1_CD8AB_VS_HY_CD8AA_THYMOCYTE_RTOC_CULTURE_DN
GSE12198_CTRL_VS_LOW_IL2_STIM_NK_CELL_DN	SLC25A13	0.0096	http://www.broadinstitute.org/gsea/msigdb/cards/GSE12198_CTRL_VS_LOW_IL2_STIM_NK_CELL_DN
GSE13306_TREG_RA_VS_TCONV_RA_UP	SCD	0.026	http://www.broadinstitute.org/gsea/msigdb/cards/GSE13306_TREG_RA_VS_TCONV_RA_UP
GSE13411_NAIVE_VS_MEMORY_BCELL_UP	MFAP3L|ZNF446	0.0289	http://www.broadinstitute.org/gsea/msigdb/cards/GSE13411_NAIVE_VS_MEMORY_BCELL_UP
GSE13411_NAIVE_VS_SWITCHED_MEMORY_BCELL_UP	MFAP3L|WFDC2|ZNF446|LGALSL	0.0046	http://www.broadinstitute.org/gsea/msigdb/cards/GSE13411_NAIVE_VS_SWITCHED_MEMORY_BCELL_UP
GSE13522_CTRL_VS_T_CRUZI_G_STRAIN_INF_SKIN_DN	ITPR3|SLC25A13	0	http://www.broadinstitute.org/gsea/msigdb/cards/GSE13522_CTRL_VS_T_CRUZI_G_STRAIN_INF_SKIN_DN
GSE13547_WT_VS_ZFX_KO_BCELL_ANTI_IGM_STIM_2H_DN	CREBL2|SFT2D3	0.0232	http://www.broadinstitute.org/gsea/msigdb/cards/GSE13547_WT_VS_ZFX_KO_BCELL_ANTI_IGM_STIM_2H_DN
GSE14308_INDUCED_VS_NATURAL_TREG_UP	PCGF2|ZNF446	0.0231	http://www.broadinstitute.org/gsea/msigdb/cards/GSE14308_INDUCED_VS_NATURAL_TREG_UP
GSE14350_TREG_VS_TEFF_IN_IL2RB_KO_DN	PCGF2|FZD6	0.0293	http://www.broadinstitute.org/gsea/msigdb/cards/GSE14350_TREG_VS_TEFF_IN_IL2RB_KO_DN
GSE14415_NATURAL_TREG_VS_FOXP3_KO_NATURAL_TREG_DN	EPCAM|BPTF|CREBL2	0.0023	http://www.broadinstitute.org/gsea/msigdb/cards/GSE14415_NATURAL_TREG_VS_FOXP3_KO_NATURAL_TREG_DN
GSE14769_UNSTIM_VS_40MIN_LPS_BMDM_UP	ACVR2B|TWIST2|EPM2AIP1	0.0464	http://www.broadinstitute.org/gsea/msigdb/cards/GSE14769_UNSTIM_VS_40MIN_LPS_BMDM_UP
GSE15930_STIM_VS_STIM_AND_IL-12_72H_CD8_T_CELL_UP	FZD6|SLMAP	0.0426	http://www.broadinstitute.org/gsea/msigdb/cards/GSE15930_STIM_VS_STIM_AND_IL-12_72H_CD8_T_CELL_UP
GSE16385_MONOCYTE_VS_12H_IL4_TREATED_MACROPHAGE_UP	YES1|TMEM170A|PARD6B	0.0269	http://www.broadinstitute.org/gsea/msigdb/cards/GSE16385_MONOCYTE_VS_12H_IL4_TREATED_MACROPHAGE_UP
GSE16385_MONOCYTE_VS_12H_ROSIGLITAZONE_IL4_TREATED_MACROPHAGE_DN	NARF|C1ORF21	0.0331	http://www.broadinstitute.org/gsea/msigdb/cards/GSE16385_MONOCYTE_VS_12H_ROSIGLITAZONE_IL4_TREATED_MACROPHAGE_DN
GSE17580_UNINFECTED_VS_S_MANSONI_INF_TREG_UP	SCD	0.0184	http://www.broadinstitute.org/gsea/msigdb/cards/GSE17580_UNINFECTED_VS_S_MANSONI_INF_TREG_UP
GSE17721_CTRL_VS_POLYIC_4H_BMDC_UP	SLC25A13	0.018	http://www.broadinstitute.org/gsea/msigdb/cards/GSE17721_CTRL_VS_POLYIC_4H_BMDC_UP
GSE17721_PAM3CSK4_VS_CPG_16H_BMDC_UP	SCD	0.0413	http://www.broadinstitute.org/gsea/msigdb/cards/GSE17721_PAM3CSK4_VS_CPG_16H_BMDC_UP
GSE17721_POLYIC_VS_PAM3CSK4_2H_BMDC_UP	UBE2G2|NARF|NPRL2	0.0278	http://www.broadinstitute.org/gsea/msigdb/cards/GSE17721_POLYIC_VS_PAM3CSK4_2H_BMDC_UP
GSE17974_1.5H_VS_72H_IL4_AND_ANTI_IL12_ACT_CD4_TCELL_DN	ANKZF1|ITPR3	0.0022	http://www.broadinstitute.org/gsea/msigdb/cards/GSE17974_1.5H_VS_72H_IL4_AND_ANTI_IL12_ACT_CD4_TCELL_DN
GSE18893_CTRL_VS_TNF_TREATED_TCONV_2H_DN	ITPR3	0.021	http://www.broadinstitute.org/gsea/msigdb/cards/GSE18893_CTRL_VS_TNF_TREATED_TCONV_2H_DN
GSE18893_TCONV_VS_TREG_2H_TNF_STIM_UP	LGALSL|C1ORF21	0.0388	http://www.broadinstitute.org/gsea/msigdb/cards/GSE18893_TCONV_VS_TREG_2H_TNF_STIM_UP
GSE19512_NAUTRAL_VS_INDUCED_TREG_DN	ITPR3	0.0116	http://www.broadinstitute.org/gsea/msigdb/cards/GSE19512_NAUTRAL_VS_INDUCED_TREG_DN
GSE21063_CTRL_VS_ANTI_IGM_STIM_BCELL_8H_DN	PF4|ACVR2B|THBS4|NPRL2	0.0227	http://www.broadinstitute.org/gsea/msigdb/cards/GSE21063_CTRL_VS_ANTI_IGM_STIM_BCELL_8H_DN
GSE21360_SECONDARY_VS_TERTIARY_MEMORY_CD8_TCELL_UP	SCD	0.0339	http://www.broadinstitute.org/gsea/msigdb/cards/GSE21360_SECONDARY_VS_TERTIARY_MEMORY_CD8_TCELL_UP
GSE21546_WT_VS_ELK1_KO_ANTI_CD3_STIM_DP_THYMOCYTES_UP	LGALSL|UBE2G2|SRXN1	0.0476	http://www.broadinstitute.org/gsea/msigdb/cards/GSE21546_WT_VS_ELK1_KO_ANTI_CD3_STIM_DP_THYMOCYTES_UP
GSE22501_PERIPHERAL_BLOOD_VS_CORD_BLOOD_TREG_UP	ITPR3	0.0263	http://www.broadinstitute.org/gsea/msigdb/cards/GSE22501_PERIPHERAL_BLOOD_VS_CORD_BLOOD_TREG_UP
GSE22886_NAIVE_TCELL_VS_MONOCYTE_UP	YES1|ITPR3	0.0022	http://www.broadinstitute.org/gsea/msigdb/cards/GSE22886_NAIVE_TCELL_VS_MONOCYTE_UP
GSE24574_BCL6_LOW_TFH_VS_TCONV_CD4_TCELL_DN	SCD	0.0456	http://www.broadinstitute.org/gsea/msigdb/cards/GSE24574_BCL6_LOW_TFH_VS_TCONV_CD4_TCELL_DN
GSE24574_BCL6_LOW_TFH_VS_TCONV_CD4_TCELL_UP	SCD	0.0186	http://www.broadinstitute.org/gsea/msigdb/cards/GSE24574_BCL6_LOW_TFH_VS_TCONV_CD4_TCELL_UP
GSE25088_WT_VS_STAT6_KO_MACROPHAGE_DN	FZD6|SCD	0.0404	http://www.broadinstitute.org/gsea/msigdb/cards/GSE25088_WT_VS_STAT6_KO_MACROPHAGE_DN
GSE2585_CTEC_VS_THYMIC_MACROPHAGE_DN	SMG7|CC2D2A|SRXN1|PLEC	0.0429	http://www.broadinstitute.org/gsea/msigdb/cards/GSE2585_CTEC_VS_THYMIC_MACROPHAGE_DN
GSE26488_CTRL_VS_PEPTIDE_INJECTION_HDAC7_DELTAP_TG_OT2_THYMOCYTE_UP	SCD	0.0256	http://www.broadinstitute.org/gsea/msigdb/cards/GSE26488_CTRL_VS_PEPTIDE_INJECTION_HDAC7_DELTAP_TG_OT2_THYMOCYTE_UP
GSE2770_TGFB_AND_IL4_VS_TGFB_AND_IL12_TREATED_ACT_CD4_TCELL_6H_DN	SLC25A13|CREBL2|AP1S2|BZW2	0.0165	http://www.broadinstitute.org/gsea/msigdb/cards/GSE2770_TGFB_AND_IL4_VS_TGFB_AND_IL12_TREATED_ACT_CD4_TCELL_6H_DN
GSE27786_BCELL_VS_NKCELL_UP	ITPR3	0.026	http://www.broadinstitute.org/gsea/msigdb/cards/GSE27786_BCELL_VS_NKCELL_UP
GSE27786_BCELL_VS_NKTCELL_UP	ITPR3	0.0237	http://www.broadinstitute.org/gsea/msigdb/cards/GSE27786_BCELL_VS_NKTCELL_UP
GSE27786_NKCELL_VS_ERYTHROBLAST_DN	UBXN2A|CC2D2A|TWIST2	0.0305	http://www.broadinstitute.org/gsea/msigdb/cards/GSE27786_NKCELL_VS_ERYTHROBLAST_DN
GSE27896_HDAC6_KO_VS_WT_TREG_DN	EPCAM|ENPP5|NPL|CLIC4	0.009	http://www.broadinstitute.org/gsea/msigdb/cards/GSE27896_HDAC6_KO_VS_WT_TREG_DN
GSE28237_FOLLICULAR_VS_LATE_GC_BCELL_UP	ZNF638|TMEM86A|ITPR3|CREBL2	0.023	http://www.broadinstitute.org/gsea/msigdb/cards/GSE28237_FOLLICULAR_VS_LATE_GC_BCELL_UP
GSE28449_WT_VS_LRF_KO_GERMINAL_CENTER_BCELL_UP	ITPR3|PARD6B	0.0217	http://www.broadinstitute.org/gsea/msigdb/cards/GSE28449_WT_VS_LRF_KO_GERMINAL_CENTER_BCELL_UP
GSE28726_NAIVE_CD4_TCELL_VS_NAIVE_VA24NEG_NKTCELL_UP	SCD	0.0354	http://www.broadinstitute.org/gsea/msigdb/cards/GSE28726_NAIVE_CD4_TCELL_VS_NAIVE_VA24NEG_NKTCELL_UP
GSE29615_CTRL_VS_DAY7_LAIV_FLU_VACCINE_PBMC_DN	BPTF|TOM1L1|SLC25A13	0.0246	http://www.broadinstitute.org/gsea/msigdb/cards/GSE29615_CTRL_VS_DAY7_LAIV_FLU_VACCINE_PBMC_DN
GSE29618_LAIV_VS_TIV_FLU_VACCINE_DAY7_BCELL_DN	YES1|LGALSL	0.0333	http://www.broadinstitute.org/gsea/msigdb/cards/GSE29618_LAIV_VS_TIV_FLU_VACCINE_DAY7_BCELL_DN
GSE29618_PRE_VS_DAY7_FLU_VACCINE_BCELL_UP	ZNF446|C1ORF21	0.0282	http://www.broadinstitute.org/gsea/msigdb/cards/GSE29618_PRE_VS_DAY7_FLU_VACCINE_BCELL_UP
GSE31082_DN_VS_CD8_SP_THYMOCYTE_UP	SLC25A13	0.0062	http://www.broadinstitute.org/gsea/msigdb/cards/GSE31082_DN_VS_CD8_SP_THYMOCYTE_UP
GSE3203_HEALTHY_VS_INFLUENZA_INFECTED_LN_BCELL_UP	ZNF638|SCD	0.0089	http://www.broadinstitute.org/gsea/msigdb/cards/GSE3203_HEALTHY_VS_INFLUENZA_INFECTED_LN_BCELL_UP
GSE32533_WT_VS_MIR17_OVEREXPRESS_ACT_CD4_TCELL_UP	ACVR2B|BZW2	0.0086	http://www.broadinstitute.org/gsea/msigdb/cards/GSE32533_WT_VS_MIR17_OVEREXPRESS_ACT_CD4_TCELL_UP
GSE37532_WT_VS_PPARG_KO_VISCERAL_ADIPOSE_TISSUE_TCONV_DN	SLC25A13|BZW2	0.0022	http://www.broadinstitute.org/gsea/msigdb/cards/GSE37532_WT_VS_PPARG_KO_VISCERAL_ADIPOSE_TISSUE_TCONV_DN
GSE37605_C57BL6_VS_NOD_FOXP3_IRES_GFP_TREG_UP	FZD6|CREBL2	0.0308	http://www.broadinstitute.org/gsea/msigdb/cards/GSE37605_C57BL6_VS_NOD_FOXP3_IRES_GFP_TREG_UP
GSE3982_CTRL_VS_IGE_STIM_MAST_CELL_UP	SLC25A13	0.0138	http://www.broadinstitute.org/gsea/msigdb/cards/GSE3982_CTRL_VS_IGE_STIM_MAST_CELL_UP
GSE3982_EOSINOPHIL_VS_TH1_DN	SCD	0.0121	http://www.broadinstitute.org/gsea/msigdb/cards/GSE3982_EOSINOPHIL_VS_TH1_DN
GSE3982_MEMORY_CD4_TCELL_VS_TH2_DN	SCD	0.0288	http://www.broadinstitute.org/gsea/msigdb/cards/GSE3982_MEMORY_CD4_TCELL_VS_TH2_DN
GSE3982_NKCELL_VS_TH1_DN	SCD	0.0287	http://www.broadinstitute.org/gsea/msigdb/cards/GSE3982_NKCELL_VS_TH1_DN
GSE39820_CTRL_VS_TGFBETA3_IL6_IL23A_CD4_TCELL_UP	ZNF638|SCD|UBXN2A	0	http://www.broadinstitute.org/gsea/msigdb/cards/GSE39820_CTRL_VS_TGFBETA3_IL6_IL23A_CD4_TCELL_UP
GSE40274_FOXP3_VS_FOXP3_AND_LEF1_TRANSDUCED_ACTIVATED_CD4_TCELL_DN	DNMT3A|NARF	0.0409	http://www.broadinstitute.org/gsea/msigdb/cards/GSE40274_FOXP3_VS_FOXP3_AND_LEF1_TRANSDUCED_ACTIVATED_CD4_TCELL_DN
GSE40277_EOS_AND_LEF1_TRANSDUCED_VS_GATA1_AND_SATB1_TRANSDUCED_CD4_TCELL_UP	TBC1D30|GNA15|CREBL2|CC2D2A|PARD6B	0.0179	http://www.broadinstitute.org/gsea/msigdb/cards/GSE40277_EOS_AND_LEF1_TRANSDUCED_VS_GATA1_AND_SATB1_TRANSDUCED_CD4_TCELL_UP
GSE4142_NAIVE_VS_GC_BCELL_DN	CC2D2A	0.0449	http://www.broadinstitute.org/gsea/msigdb/cards/GSE4142_NAIVE_VS_GC_BCELL_DN
GSE41867_DAY15_EFFECTOR_VS_DAY30_EXHAUSTED_CD8_TCELL_LCMV_CLONE13_DN	YES1|UBXN2A	0.0156	http://www.broadinstitute.org/gsea/msigdb/cards/GSE41867_DAY15_EFFECTOR_VS_DAY30_EXHAUSTED_CD8_TCELL_LCMV_CLONE13_DN
GSE41867_DAY6_EFFECTOR_VS_DAY30_EXHAUSTED_CD8_TCELL_LCMV_CLONE13_DN	YES1|UBXN2A	0.0105	http://www.broadinstitute.org/gsea/msigdb/cards/GSE41867_DAY6_EFFECTOR_VS_DAY30_EXHAUSTED_CD8_TCELL_LCMV_CLONE13_DN
GSE43955_1H_VS_60H_ACT_CD4_TCELL_DN	YES1|SOCS1|ARNT2|TWIST2	0.0118	http://www.broadinstitute.org/gsea/msigdb/cards/GSE43955_1H_VS_60H_ACT_CD4_TCELL_DN
GSE43955_TGFB_IL6_VS_TGFB_IL6_IL23_TH17_ACT_CD4_TCELL_52H_UP	LTC4S|NPL|ARNT2|FAHD1|ADRB2|POLD4	0.0337	http://www.broadinstitute.org/gsea/msigdb/cards/GSE43955_TGFB_IL6_VS_TGFB_IL6_IL23_TH17_ACT_CD4_TCELL_52H_UP
GSE46606_IRF4HIGH_VS_WT_CD40L_IL2_IL5_DAY3_STIMULATED_BCELL_UP	SLC25A13	0.0145	http://www.broadinstitute.org/gsea/msigdb/cards/GSE46606_IRF4HIGH_VS_WT_CD40L_IL2_IL5_DAY3_STIMULATED_BCELL_UP
GSE557_WT_VS_I_AB_KO_DC_DN	YES1|SLC25A13	0.0022	http://www.broadinstitute.org/gsea/msigdb/cards/GSE557_WT_VS_I_AB_KO_DC_DN
GSE5589_WT_VS_IL10_KO_LPS_STIM_MACROPHAGE_45MIN_DN	MFAP3L|SLC25A13	0	http://www.broadinstitute.org/gsea/msigdb/cards/GSE5589_WT_VS_IL10_KO_LPS_STIM_MACROPHAGE_45MIN_DN
GSE5679_CTRL_VS_RARA_AGONIST_AM580_TREATED_DC_UP	SCD	0.0236	http://www.broadinstitute.org/gsea/msigdb/cards/GSE5679_CTRL_VS_RARA_AGONIST_AM580_TREATED_DC_UP
GSE6269_FLU_VS_STREP_PNEUMO_INF_PBMC_UP	BPTF|SMG7	0.04	http://www.broadinstitute.org/gsea/msigdb/cards/GSE6269_FLU_VS_STREP_PNEUMO_INF_PBMC_UP
GSE6269_HEALTHY_VS_STAPH_AUREUS_INF_PBMC_UP	BPTF|SMG7	0.0224	http://www.broadinstitute.org/gsea/msigdb/cards/GSE6269_HEALTHY_VS_STAPH_AUREUS_INF_PBMC_UP
GSE7218_UNSTIM_VS_ANTIGEN_STIM_THROUGH_IGM_BCELL_UP	MFAP3L	0	http://www.broadinstitute.org/gsea/msigdb/cards/GSE7218_UNSTIM_VS_ANTIGEN_STIM_THROUGH_IGM_BCELL_UP
GSE7568_CTRL_VS_24H_TGFB_TREATED_MACROPHAGES_WITH_IL4_AND_DEXAMETHASONE_DN	PCGF2|TOM1L1|ESYT3	0.0118	http://www.broadinstitute.org/gsea/msigdb/cards/GSE7568_CTRL_VS_24H_TGFB_TREATED_MACROPHAGES_WITH_IL4_AND_DEXAMETHASONE_DN
GSE7852_LN_VS_THYMUS_TCONV_UP	SCD	0.0379	http://www.broadinstitute.org/gsea/msigdb/cards/GSE7852_LN_VS_THYMUS_TCONV_UP
GSE8835_CD4_VS_CD8_TCELL_UP	SLC10A3|SLC25A13|CC2D2A|FAHD1|PARD6B	0.0198	http://www.broadinstitute.org/gsea/msigdb/cards/GSE8835_CD4_VS_CD8_TCELL_UP
GSE9006_TYPE_1_VS_TYPE_2_DIABETES_PBMC_AT_DX_DN	MFAP3L|BPTF|TOM1L1	0.0154	http://www.broadinstitute.org/gsea/msigdb/cards/GSE9006_TYPE_1_VS_TYPE_2_DIABETES_PBMC_AT_DX_DN
GSE9037_CTRL_VS_LPS_1H_STIM_IRAK4_KO_BMDM_DN	SCD	0.0216	http://www.broadinstitute.org/gsea/msigdb/cards/GSE9037_CTRL_VS_LPS_1H_STIM_IRAK4_KO_BMDM_DN
GTTTGTT_MIR495	SCD	0.0333	http://www.broadinstitute.org/gsea/msigdb/cards/GTTTGTT_MIR495
HANN_RESISTANCE_TO_BCL2_INHIBITOR_UP	SCD	0.0371	http://www.broadinstitute.org/gsea/msigdb/cards/HANN_RESISTANCE_TO_BCL2_INHIBITOR_UP
HERNANDEZ_MITOTIC_ARREST_BY_DOCETAXEL_2_DN	SCD	0.0371	http://www.broadinstitute.org/gsea/msigdb/cards/HERNANDEZ_MITOTIC_ARREST_BY_DOCETAXEL_2_DN
IVANOVA_HEMATOPOIESIS_STEM_CELL	DNMT3A|SCD|ARNT2	0.0087	http://www.broadinstitute.org/gsea/msigdb/cards/IVANOVA_HEMATOPOIESIS_STEM_CELL
IVANOVA_HEMATOPOIESIS_STEM_CELL_AND_PROGENITOR	MAP1S|FZD6|ANKZF1|NPL|PAFAH2|C1ORF21|C3ORF70|RBBP9	0	http://www.broadinstitute.org/gsea/msigdb/cards/IVANOVA_HEMATOPOIESIS_STEM_CELL_AND_PROGENITOR
JACKSON_DNMT1_TARGETS_DN	SCD	0.0375	http://www.broadinstitute.org/gsea/msigdb/cards/JACKSON_DNMT1_TARGETS_DN
KEGG_BIOSYNTHESIS_OF_UNSATURATED_FATTY_ACIDS	SCD	0.0056	http://www.broadinstitute.org/gsea/msigdb/cards/KEGG_BIOSYNTHESIS_OF_UNSATURATED_FATTY_ACIDS
KEGG_GAP_JUNCTION	ITPR3	0.0276	http://www.broadinstitute.org/gsea/msigdb/cards/KEGG_GAP_JUNCTION
KEGG_LONG_TERM_DEPRESSION	ITPR3	0.0194	http://www.broadinstitute.org/gsea/msigdb/cards/KEGG_LONG_TERM_DEPRESSION
KEGG_OOCYTE_MEIOSIS	ITPR3	0.0233	http://www.broadinstitute.org/gsea/msigdb/cards/KEGG_OOCYTE_MEIOSIS
KEGG_PPAR_SIGNALING_PATHWAY	SCD	0.0273	http://www.broadinstitute.org/gsea/msigdb/cards/KEGG_PPAR_SIGNALING_PATHWAY
KEGG_TASTE_TRANSDUCTION	ITPR3	0.0117	http://www.broadinstitute.org/gsea/msigdb/cards/KEGG_TASTE_TRANSDUCTION
LEE_AGING_MUSCLE_DN	SCD	0.0177	http://www.broadinstitute.org/gsea/msigdb/cards/LEE_AGING_MUSCLE_DN
LEE_LIVER_CANCER_DENA_DN	SLC25A13	0.0138	http://www.broadinstitute.org/gsea/msigdb/cards/LEE_LIVER_CANCER_DENA_DN
LEE_LIVER_CANCER_SURVIVAL_DN	KRT19|ITPR3|BZW2	0.0255	http://www.broadinstitute.org/gsea/msigdb/cards/LEE_LIVER_CANCER_SURVIVAL_DN
LEE_NEURAL_CREST_STEM_CELL_DN	MFAP3L	0	http://www.broadinstitute.org/gsea/msigdb/cards/LEE_NEURAL_CREST_STEM_CELL_DN
LIU_SMARCA4_TARGETS	ITPR3	0.0283	http://www.broadinstitute.org/gsea/msigdb/cards/LIU_SMARCA4_TARGETS
MARIADASON_RESPONSE_TO_BUTYRATE_SULINDAC_6	ITPR3	0.0274	http://www.broadinstitute.org/gsea/msigdb/cards/MARIADASON_RESPONSE_TO_BUTYRATE_SULINDAC_6
MARTORIATI_MDM4_TARGETS_FETAL_LIVER_DN	SLC25A13|MAF|EPM2AIP1|PARD6B|RBBP9	0	http://www.broadinstitute.org/gsea/msigdb/cards/MARTORIATI_MDM4_TARGETS_FETAL_LIVER_DN
MEISSNER_BRAIN_HCP_WITH_H3K27ME3	KRT19|EPCAM|THBS4	0.031	http://www.broadinstitute.org/gsea/msigdb/cards/MEISSNER_BRAIN_HCP_WITH_H3K27ME3
MEL18_DN.V1_DN	PCGF2|WFDC2|MAF	0.0397	http://www.broadinstitute.org/gsea/msigdb/cards/MEL18_DN.V1_DN
MENSE_HYPOXIA_UP	SCD	0.0403	http://www.broadinstitute.org/gsea/msigdb/cards/MENSE_HYPOXIA_UP
MIKKELSEN_ES_ICP_WITH_H3K4ME3	LIPA|ENTPD1|WFDC2|PAFAH2|TLR2|POLD4|RBBP9	0.0479	http://www.broadinstitute.org/gsea/msigdb/cards/MIKKELSEN_ES_ICP_WITH_H3K4ME3
MITSIADES_RESPONSE_TO_APLIDIN_UP	SOCS1|GLIPR1|YES1|GMPR|ALOX5AP|ACOT9|SLC25A13|NARF	0.0387	http://www.broadinstitute.org/gsea/msigdb/cards/MITSIADES_RESPONSE_TO_APLIDIN_UP
MODULE_139	KRT19|EPCAM|SFT2D3	0.0089	http://www.broadinstitute.org/gsea/msigdb/cards/MODULE_139
MODULE_169	SCD	0.0389	http://www.broadinstitute.org/gsea/msigdb/cards/MODULE_169
MODULE_180	KRT19|EPCAM|SFT2D3	0.0311	http://www.broadinstitute.org/gsea/msigdb/cards/MODULE_180
MODULE_239	SLMAP	0.0385	http://www.broadinstitute.org/gsea/msigdb/cards/MODULE_239
MODULE_491	SLC25A13	0.0061	http://www.broadinstitute.org/gsea/msigdb/cards/MODULE_491
MODULE_568	SLC25A13	0.0097	http://www.broadinstitute.org/gsea/msigdb/cards/MODULE_568
NELSON_RESPONSE_TO_ANDROGEN_UP	KRT19|SCD|MAF|C1ORF21	0.022	http://www.broadinstitute.org/gsea/msigdb/cards/NELSON_RESPONSE_TO_ANDROGEN_UP
NIKOLSKY_BREAST_CANCER_17Q21_Q25_AMPLICON	BPTF|TOM1L1|NARF	0.0278	http://www.broadinstitute.org/gsea/msigdb/cards/NIKOLSKY_BREAST_CANCER_17Q21_Q25_AMPLICON
NIKOLSKY_BREAST_CANCER_7Q21_Q22_AMPLICON	SLC25A13	0.0063	http://www.broadinstitute.org/gsea/msigdb/cards/NIKOLSKY_BREAST_CANCER_7Q21_Q22_AMPLICON
ODONNELL_TARGETS_OF_MYC_AND_TFRC_DN	SCD	0.0323	http://www.broadinstitute.org/gsea/msigdb/cards/ODONNELL_TARGETS_OF_MYC_AND_TFRC_DN
ODONNELL_TFRC_TARGETS_DN	BPTF|ACVR2B|SCD	0.0023	http://www.broadinstitute.org/gsea/msigdb/cards/ODONNELL_TFRC_TARGETS_DN
P53_DN.V1_UP	YES1|KRT19|EPCAM	0.0304	http://www.broadinstitute.org/gsea/msigdb/cards/P53_DN.V1_UP
PACHER_TARGETS_OF_IGF1_AND_IGF2_UP	MFAP3L	0	http://www.broadinstitute.org/gsea/msigdb/cards/PACHER_TARGETS_OF_IGF1_AND_IGF2_UP
PENG_RAPAMYCIN_RESPONSE_DN	SCD	0.0423	http://www.broadinstitute.org/gsea/msigdb/cards/PENG_RAPAMYCIN_RESPONSE_DN
PIONTEK_PKD1_TARGETS_UP	SCD	0.0351	http://www.broadinstitute.org/gsea/msigdb/cards/PIONTEK_PKD1_TARGETS_UP
PODAR_RESPONSE_TO_ADAPHOSTIN_DN	SCD	0.0374	http://www.broadinstitute.org/gsea/msigdb/cards/PODAR_RESPONSE_TO_ADAPHOSTIN_DN
POU3F2_01	ITPR3	0.0288	http://www.broadinstitute.org/gsea/msigdb/cards/POU3F2_01
REACTOME_DAG_AND_IP3_SIGNALING	ITPR3	0.0345	http://www.broadinstitute.org/gsea/msigdb/cards/REACTOME_DAG_AND_IP3_SIGNALING
REACTOME_EFFECTS_OF_PIP2_HYDROLYSIS	ITPR3	0.017	http://www.broadinstitute.org/gsea/msigdb/cards/REACTOME_EFFECTS_OF_PIP2_HYDROLYSIS
REACTOME_ELEVATION_OF_CYTOSOLIC_CA2_LEVELS	ITPR3	0.0224	http://www.broadinstitute.org/gsea/msigdb/cards/REACTOME_ELEVATION_OF_CYTOSOLIC_CA2_LEVELS
REACTOME_GLUCONEOGENESIS	SLC25A13	0.019	http://www.broadinstitute.org/gsea/msigdb/cards/REACTOME_GLUCONEOGENESIS
REACTOME_GLUCOSE_METABOLISM	SLC25A13	0.0078	http://www.broadinstitute.org/gsea/msigdb/cards/REACTOME_GLUCOSE_METABOLISM
REACTOME_MITOCHONDRIAL_PROTEIN_IMPORT	SLC25A13	0.0125	http://www.broadinstitute.org/gsea/msigdb/cards/REACTOME_MITOCHONDRIAL_PROTEIN_IMPORT
REACTOME_OPIOID_SIGNALLING	ITPR3	0.0266	http://www.broadinstitute.org/gsea/msigdb/cards/REACTOME_OPIOID_SIGNALLING
REACTOME_PHOSPHOLIPASE_C_MEDIATED_CASCADE	ITPR3	0.0196	http://www.broadinstitute.org/gsea/msigdb/cards/REACTOME_PHOSPHOLIPASE_C_MEDIATED_CASCADE
REACTOME_PLATELET_CALCIUM_HOMEOSTASIS	ITPR3	0.0185	http://www.broadinstitute.org/gsea/msigdb/cards/REACTOME_PLATELET_CALCIUM_HOMEOSTASIS
REACTOME_PLATELET_HOMEOSTASIS	ITPR3	0.0196	http://www.broadinstitute.org/gsea/msigdb/cards/REACTOME_PLATELET_HOMEOSTASIS
REACTOME_PLC_BETA_MEDIATED_EVENTS	ITPR3	0.0385	http://www.broadinstitute.org/gsea/msigdb/cards/REACTOME_PLC_BETA_MEDIATED_EVENTS
RICKMAN_METASTASIS_UP	MFAP3L|SLC16A10|EPM2AIP1	0.0286	http://www.broadinstitute.org/gsea/msigdb/cards/RICKMAN_METASTASIS_UP
RICKMAN_TUMOR_DIFFERENTIATED_WELL_VS_POORLY_UP	DNMT3A|ACVR2B|SFT2D3	0.007	http://www.broadinstitute.org/gsea/msigdb/cards/RICKMAN_TUMOR_DIFFERENTIATED_WELL_VS_POORLY_UP
RIGGI_EWING_SARCOMA_PROGENITOR_DN	ITPR3	0.0159	http://www.broadinstitute.org/gsea/msigdb/cards/RIGGI_EWING_SARCOMA_PROGENITOR_DN
ROME_INSULIN_TARGETS_IN_MUSCLE_UP	ZNF638|GMPR|MAF|C1ORF21|SCOC	0.0187	http://www.broadinstitute.org/gsea/msigdb/cards/ROME_INSULIN_TARGETS_IN_MUSCLE_UP
RUAN_RESPONSE_TO_TNF_TROGLITAZONE_DN	SCD	0.0353	http://www.broadinstitute.org/gsea/msigdb/cards/RUAN_RESPONSE_TO_TNF_TROGLITAZONE_DN
RUAN_RESPONSE_TO_TROGLITAZONE_DN	SCD	0.0429	http://www.broadinstitute.org/gsea/msigdb/cards/RUAN_RESPONSE_TO_TROGLITAZONE_DN
RUTELLA_RESPONSE_TO_HGF_UP	EMILIN1|RER1|ENTPD1|SCD|NPL|CREBL2	0.0361	http://www.broadinstitute.org/gsea/msigdb/cards/RUTELLA_RESPONSE_TO_HGF_UP
S8_01	ITPR3	0.0184	http://www.broadinstitute.org/gsea/msigdb/cards/S8_01
SENGUPTA_NASOPHARYNGEAL_CARCINOMA_UP	SOCS1|SLC25A40|NPL|ARNT2|RBBP9	0.0436	http://www.broadinstitute.org/gsea/msigdb/cards/SENGUPTA_NASOPHARYNGEAL_CARCINOMA_UP
SENGUPTA_NASOPHARYNGEAL_CARCINOMA_WITH_LMP1_DN	MFAP3L	0	http://www.broadinstitute.org/gsea/msigdb/cards/SENGUPTA_NASOPHARYNGEAL_CARCINOMA_WITH_LMP1_DN
SHAFFER_IRF4_MULTIPLE_MYELOMA_PROGRAM	SCD	0.026	http://www.broadinstitute.org/gsea/msigdb/cards/SHAFFER_IRF4_MULTIPLE_MYELOMA_PROGRAM
SHAFFER_IRF4_TARGETS_IN_ACTIVATED_B_LYMPHOCYTE	SCD	0.0338	http://www.broadinstitute.org/gsea/msigdb/cards/SHAFFER_IRF4_TARGETS_IN_ACTIVATED_B_LYMPHOCYTE
SHEDDEN_LUNG_CANCER_POOR_SURVIVAL_A6	SCD	0.0331	http://www.broadinstitute.org/gsea/msigdb/cards/SHEDDEN_LUNG_CANCER_POOR_SURVIVAL_A6
SHETH_LIVER_CANCER_VS_TXNIP_LOSS_PAM3	SCD	0.0433	http://www.broadinstitute.org/gsea/msigdb/cards/SHETH_LIVER_CANCER_VS_TXNIP_LOSS_PAM3
SHIPP_DLBCL_CURED_VS_FATAL_DN	SLC25A13	0.0098	http://www.broadinstitute.org/gsea/msigdb/cards/SHIPP_DLBCL_CURED_VS_FATAL_DN
SIG_PIP3_SIGNALING_IN_B_LYMPHOCYTES	ITPR3	0.0339	http://www.broadinstitute.org/gsea/msigdb/cards/SIG_PIP3_SIGNALING_IN_B_LYMPHOCYTES
SMID_BREAST_CANCER_BASAL_UP	YES1|PTP4A3|LGALSL|CLIC4|FLNA	0.0191	http://www.broadinstitute.org/gsea/msigdb/cards/SMID_BREAST_CANCER_BASAL_UP
SMID_BREAST_CANCER_ERBB2_UP	SCD	0.0321	http://www.broadinstitute.org/gsea/msigdb/cards/SMID_BREAST_CANCER_ERBB2_UP
SMTTTTGT_UNKNOWN	ZNF638|LGALSL	0.0364	http://www.broadinstitute.org/gsea/msigdb/cards/SMTTTTGT_UNKNOWN
ST_G_ALPHA_I_PATHWAY	ITPR3	0.0178	http://www.broadinstitute.org/gsea/msigdb/cards/ST_G_ALPHA_I_PATHWAY
ST_GAQ_PATHWAY	ITPR3	0.024	http://www.broadinstitute.org/gsea/msigdb/cards/ST_GAQ_PATHWAY
ST_MYOCYTE_AD_PATHWAY	ITPR3	0.0117	http://www.broadinstitute.org/gsea/msigdb/cards/ST_MYOCYTE_AD_PATHWAY
ST_WNT_CA2_CYCLIC_GMP_PATHWAY	ITPR3	0.0239	http://www.broadinstitute.org/gsea/msigdb/cards/ST_WNT_CA2_CYCLIC_GMP_PATHWAY
STAT5A_02	FZD6|ANKZF1	0.0236	http://www.broadinstitute.org/gsea/msigdb/cards/STAT5A_02
STK33_SKM_DN	TBC1D30|PCGF2|SCD|THBS4|ALOX5|CC2D2A|C3ORF70	0.0103	http://www.broadinstitute.org/gsea/msigdb/cards/STK33_SKM_DN
SU_LIVER	SLC25A13	0.0059	http://www.broadinstitute.org/gsea/msigdb/cards/SU_LIVER
SYATTGTG_UNKNOWN	ITPR3	0.0289	http://www.broadinstitute.org/gsea/msigdb/cards/SYATTGTG_UNKNOWN
TAKEDA_TARGETS_OF_NUP98_HOXA9_FUSION_16D_DN	ZNF638|NPL|SLC16A10|MAF	0.0091	http://www.broadinstitute.org/gsea/msigdb/cards/TAKEDA_TARGETS_OF_NUP98_HOXA9_FUSION_16D_DN
TBK1.DF_DN	YES1|BPTF|SLC25A13	0	http://www.broadinstitute.org/gsea/msigdb/cards/TBK1.DF_DN
TCATCTC_MIR143	DNMT3A|ESYT3|MAF	0.0431	http://www.broadinstitute.org/gsea/msigdb/cards/TCATCTC_MIR143
THEILGAARD_NEUTROPHIL_AT_SKIN_WOUND_UP	SLC25A13	0.0162	http://www.broadinstitute.org/gsea/msigdb/cards/THEILGAARD_NEUTROPHIL_AT_SKIN_WOUND_UP
THUM_SYSTOLIC_HEART_FAILURE_DN	ZNF638|EPCAM	0.0086	http://www.broadinstitute.org/gsea/msigdb/cards/THUM_SYSTOLIC_HEART_FAILURE_DN
TTGCWCAAY_CEBPB_02	ITPR3	0.0187	http://www.broadinstitute.org/gsea/msigdb/cards/TTGCWCAAY_CEBPB_02
TTTGTAG_MIR520D	SCD	0.0339	http://www.broadinstitute.org/gsea/msigdb/cards/TTTGTAG_MIR520D
WAMUNYOKOLI_OVARIAN_CANCER_LMP_UP	EPCAM|BZW2	0.0174	http://www.broadinstitute.org/gsea/msigdb/cards/WAMUNYOKOLI_OVARIAN_CANCER_LMP_UP
WENG_POR_TARGETS_GLOBAL_UP	SCD	0.0439	http://www.broadinstitute.org/gsea/msigdb/cards/WENG_POR_TARGETS_GLOBAL_UP
WENG_POR_TARGETS_LIVER_UP	SCD|LGALSL	0.0167	http://www.broadinstitute.org/gsea/msigdb/cards/WENG_POR_TARGETS_LIVER_UP
WEST_ADRENOCORTICAL_TUMOR_UP	SCD|BZW2	0.0156	http://www.broadinstitute.org/gsea/msigdb/cards/WEST_ADRENOCORTICAL_TUMOR_UP
WILCOX_RESPONSE_TO_PROGESTERONE_UP	SCD	0.0428	http://www.broadinstitute.org/gsea/msigdb/cards/WILCOX_RESPONSE_TO_PROGESTERONE_UP
YTAATTAA_LHX3_01	ITPR3	0.0241	http://www.broadinstitute.org/gsea/msigdb/cards/YTAATTAA_LHX3_01
YY1_01	BPTF|SLC25A13	0.0152	http://www.broadinstitute.org/gsea/msigdb/cards/YY1_01
ZF5_B	ITPR3	0.0265	http://www.broadinstitute.org/gsea/msigdb/cards/ZF5_B
ZHANG_ANTIVIRAL_RESPONSE_TO_RIBAVIRIN_DN	ITPR3	0.0171	http://www.broadinstitute.org/gsea/msigdb/cards/ZHANG_ANTIVIRAL_RESPONSE_TO_RIBAVIRIN_DN
ZWANG_EGF_INTERVAL_DN	SFT2D3|PARD6B	0.0289	http://www.broadinstitute.org/gsea/msigdb/cards/ZWANG_EGF_INTERVAL_DN

## Sheet: Table S5
Supplementary Table 5. List of combined treatment-associated genes
Gene	Aliases	EntrezID
1700088E04Rik	ESTJ0827E04	27660
1810043H04Rik		208501
9030624J02Rik	2610029J22Rik	71517
9430016H08Rik	AA409999|C78988	68115
Abtb2	AW539457	99382
Acer3	1110057L18Rik|5430429L08Rik|AV015045|Phca	66190
Ackr3		NaN
Aco1	AI256519|Aco-1|Irebp|Irp1	11428
Adarb2	Adar3|RED2	94191
Adgrl4		NaN
Adrb1	Adrb-1|beta-AR	11554
Adrbk2	4833444A01Rik|AI851927|AW551196|Adrbk-2|Bark-2|GRK3	320129
Aebp1	ACLP	11568
Agbl5	4930455N08|9430057O19Rik|CCP5	231093
Akr1b8	FR-1|Fgfrp|Fgrp	14187
Ankrd46	1110054N06Rik|AI314978|AI987733	68839
Ankrd54	C730048E16Rik|EST1068184|EST475269|Liar	223690
Anks1	Anks1a|mKIAA0229	224650
Appl1	2900057D21Rik|7330406P05Rik|AI585782|AW209077|BB022931|C88264|DIP13	72993
Ar	AW320017|Tfm	11835
Arpc5l	2010015J01Rik|AI852867|ARC16-2|AW555592|AW742746	74192
Atp13a1	Atp13a|Cgi152|catp	170759
Atxn3	2210008M02Rik|AI463012|AI647473|ATX3|MJD1|Mjd|Sca3|ataxin-3	110616
B3galnt1	B3galt3|b3GT3	26879
Bag1	BAG-1|Rap46	12017
BC017643		217370
Bcdin3d	4930556P03Rik|AV138748	75284
Bcl7c	C230096E12Rik	12055
Becn1	4921513J16Rik|5430417M23Rik|Atg6	56208
Bmp1	Pcp|Tld	12153
Caprin2	AA536741|AV149826|BC025636|C1qdc1|Eeg1|mKIAA1873|rng140	232560
Ccser2		NaN
Cd34	AU040960	12490
Cdc123	AA959893|G431001I09Rik	98828
Cdc42ep1	1810058K22Rik|AA980734|Borg5|CEP1|MSE55	104445
Celf2	B230218O03|B230345P09Rik|C88023|CELF-2|CUG-BP2|Cugbp2|D230046B21Rik|Etr-3|Napor|Napor-2|mETR-3	14007
Chd7	A730019I05Rik|Cycn|Cyn|Dz|Edy|Flo|Lda|Mt|Obt|Todo|WBE1|Whi	320790
Cnp	CNPase|Cnp-1|Cnp1	12799
Cpeb1	AU024112|Cpeb|mCPEB	12877
Cpsf1		94230
Cryl1	1110025H08Rik|A230106J09Rik|C85932|gul3dh	68631
Ctso	A330105D01Rik|A430056C07|AI118514	229445
Cyfip1	E030028J09Rik|P140SRA-1|P140sra1|Shyc|Sra-1|Sra1|l(7)1Rl|l71Rl|l7Rl1|mKIAA0068|pl-1	20430
Cyhr1	1110031M01Rik|AU042374|Chrp	54151
Cyp4v3	AU043077|AW111961|Cyp4v2	102294
Dapp1	Bam32	26377
Ddit4l	1700037B15Rik|1700108M02Rik|REDD2|RTP801L|Smhs1	73284
Ddx11	4732462I11Rik|CHL1|CHLR1|KRG2|essa15a	320209
Ddx54	2410015A15Rik|AI414901|DP97	71990
Dennd5a	1500012B19Rik|AJ245569|AW496491|ORF37|Rab6ip1|mKIAA1091	19347
Depdc7	AV216087	211896
Dio2	5DII|AI324267|DIOII	13371
Dnaaf2	1110034A24Rik|2810020C19Rik|AV032410|Ktu|TU54|mknt	109065
Dnal4		NaN
Dnmt1	Cxxc9|Dnmt|Dnmt1o|MCMT|MTase|Met-1|Met1|MommeD2|m.MmuI	13433
Dock4	5330406C03|6330411N01Rik|AF263288|C030023J22|mKIAA0716	238130
Dynll2	1700064A15Rik|6720463E02Rik|C87222|DLC8|DLC8b|Dlc2	68097
Eif5a2	9630038B20|eIF5AII	208691
Elac1	2610018O07Rik|8430417G19Rik	114615
Epb4.1l2	4.1G|AW555191|D10Ertd398e|Epb41l2|NBL2	13822
Esr1	AA420328|AU041214|ER-alpha|ER[a]|ERa|ERalpha|ESR|Estr|Estra|Nr3a1	13982
Esyt2	2410017M09Rik|4921504I16Rik|CHR2SYT|D12Ertd551e|Fam62b	52635
Etv4	AW414408|Pea-3|Pea3	18612
Eya1	bor	14048
Fam60a	Ppcs1|Pptcs1|Tera	56306
Fbxl19	6030430O11|BC059812|Fbl19	233902
Fech	AI894116|Fcl|fch	14151
Fkbp7	23kDa|FKBP-7|FKBP23	14231
Fnip1	A730024A03Rik|AI838773|AW557298	216742
Frs2	4732458E18|C330018A15Rik|Frs2alpha|SNT1	327826
Galnt4	AV011803	14426
Gapdh	Gapd	14433
Gimap6	4833419H03Rik|Ian6|mFLJ00102	231931
Glt8d1	2410004H05Rik|5430414N14Rik|AI450005	76485
Gnpda1	GNPDA|Gnp1|Gnpi|oscillin	26384
Gpaa1	C80044|mGAA1	14731
Gpalpp1		NaN
Gpt	1300007J06Rik|2310022B03Rik|ALT|Gpt-1|Gpt1	76282
Gpx8	2310016C16Rik|AU017063	69590
Gramd4	9930016O13	223752
Gtf2h3	34kDa|5033417D07Rik|BTF2|BTF2 p34|C730029A10|D5Ertd679e|TFIIH	209357
Gxylt2	Glt8d4|Gm152	232313
H2-M3	H-2M3|Hmt|M3a|R4B2	14991
Hdc	4732480P20|AW108189|Hdc-a|Hdc-c|Hdc-e|Hdc-s	15186
Hgf	C230052L06Rik|HGF/SF|NK1|NK2|SF/HGF	15234
Hif1an	2310046M24Rik|A830014H24Rik|FIH1	319594
Hivep3	2900056N03Rik|A130075N07|AI848000|E030045D18Rik|KBP-1|KBP1|Krc|Rc|Schnurri-3|Shn3|Zas3	16656
Hoxb3	Hox-2.7	15410
Hoxb5	AI385717|Hox-2.1	15413
Ighmbp2	AEP|Catf1|RIPE3b1|Smbp-2|Smbp2|Smubp2|nmd|sma	20589
Itga7	[a]7|alpha7	16404
Kat2a	1110051E14Rik|AW212720|Gcn5|Gcn5l2|mmGCN5	14534
Kctd9	AA675328|AI854539	105440
Kidins220	3110039L19Rik|AI194387|AI316525|C330002I19Rik|mKIAA1250	77480
Klf16	AI843742|BTEB4|DRRF	118445
Klhdc8a	A630065K24Rik	213417
Klhl13	1200009K10Rik|AI451128|Bklhd2|D130072F20Rik|mKIAA1309	67455
Lamc2	AA589349	16782
Ldlrad4		NaN
Lfng	AW061165	16848
Lrrc75a		NaN
Macf1	ABP620|Acf7|Aclp7|MACF|R74989|mKIAA0465	11426
Maf1	1110068E11Rik|AU042856	68877
Magee1	AI847422|DAMAGE|mMage-e1	107528
Map3k6	Ask2|MAPKKK6|MEKK6	53608
Mettl24		NaN
Micall1	260|AI448246|D15Mit260|D15N2e|EST573322|EST820961|MIRab13|mKIAA1668	27008
Mitf	BCC2|Bhlhe32|Gsfbcc2|Vitiligo|Wh|bw|mi|vit	17342
Mlf2	AI256856|AU018944|C77284	30853
Morn2	Mopt	378462
Mrps18b	2400002C15Rik	66973
Msh2	AI788990	17685
Mtmr6	4022440C11Rik|AI428804|AU041072	219135
Myg1	0610023A07Rik|2810433J21Rik|5830429P19Rik|AI325965|Gamm1	60315
Ndufc2	1810004I06Rik|2010300P09Rik|G1|R75094	68197
Nek7	2810460C19Rik|AU020186	59125
Nek9	C130021H08Rik	217718
Nelfb		NaN
Ngly1	1110002C09Rik|PNGase|Png1	59007
Nipa1	1110027G09Rik|A830014A18Rik|FSP3|Spg6	233280
Nr3c1	GR|Grl-1|Grl1	14815
Nrp1	C530029I03|NP-1|NPN-1|Npn1|Nrp	18186
Oard1		NaN
Ogg1	Mmh	18294
Osbpl8	AA536976|AA536995|C730029P18Rik|D330025H14Rik|ORP-8	237542
Ostm1	1200002H13Rik|HSPC019|gl	14628
Pafah1b3	Pafahg|mus[g]	18476
Pcca	C79630	110821
Pcdhga9		93717
Pdgfrb	AI528809|CD140b|PDGFR-1|Pdgfr	18596
Pgbd5	2900019M05Rik|AI854313	209966
Pgp	1700012G19Rik|AI481330	67078
Phf5a	1110007B08Rik	68479
Phldb2	AV253284|C820004H04Rik|LL5b|LL5beta	208177
Pkp3	2310056L12Rik	56460
Pla2g4a	Pla2g4|cPLA2|cPLA2alpha	18783
Plcb2	AI550384|B230205M18Rik|B230399N12	18796
Plxdc1	2410003I07Rik|AI848450|Tem7	72324
Pms2	AW555130|Pmsl2	18861
Pole2		18974
Polr2f	1810060D16Rik	69833
Polr3h	5031409G22Rik|RPC8	78929
Pop5	1500019J17Rik|2700077E03Rik|AW049989|Rnasep3	117109
Porcn	2410004O13Rik|AW045557|DXHXS7465e|Mporc|Mporc-a|Mporc-b|Mporc-c|Mporc-d|Ppn|mMg61|porc	53627
Postn	A630052E07Rik|AI747096|OSF-2|Osf2|PLF|PN|peri	50706
Ppap2a	Hic53|Hpic53|LPP-1|LPP1|mPAP	19012
Ppcs	6330579B17Rik|AI413471|AI790434	106564
Ppil1	1110060O10Rik|AI327391|Cypl1	68816
Ppp1r12b	1810037O03Rik|9530009M10Rik|AI132431|Mypt2	329251
Ppp1r16a	2900084E10Rik|Mypt3|R75527	73062
Prrc2b	5830434P21Rik|AI173903|Bat2l|Bat2l1|D430039P21|mKIAA0515	227723
Prrx1	A230024N07Rik|AA755424|AI385634|AI843499|K-2|Pmx1|Prx1|mHox	18933
Prune	9230112O05Rik|C130058A12|DRES-17|HTCD37|PRUNEM1|Prune-M1	229589
Psmg3	1810042K04Rik|4930403H09Rik|AI303239	66506
Ptgs2	COX2|Cox-2|PGHS-2|PHS-2|Pghs2|TIS10	19225
Ptgs2os		NaN
Ptpre	PTPe|PTPepsilon|RPTPepsilon	19267
Pxk	C230080L11Rik|D14Ertd813e|MONaKA	218699
Pycrl	1110058B13Rik|2700073G24Rik	66194
Rac3	Rac1B	170758
Rap1gap2	AU067654|Garnl4|Gm1561|RP23-20M18.15|mKIAA1039	380711
Rapgef6	A530068K01|AI844632|BB085664|C030018K18Rik|PDZ-GEF2|Pdzgef2|RA-GEF-2|Ragef2|mKIAA4052	192786
Rasa4	AA793972|AW112107|BB079060|CAPRI|GAPL|mKIAA0538	54153
Rasal2	6530401P13|A330066M24Rik	226525
Rasgrp1	Rasgrp	19419
Rb1	Rb|Rb-1|pRb	19645
Rel	c-Rel	19696
Rftn1	2310015N21Rik|AI853526	76438
Rmi2	A630055G03Rik|Gm537|Gm929	223970
Rnase4	C730049F20Rik	58809
Rnf150	A630007N06Rik|C030044C12Rik|Greul5|mKIAA1214	330812
Rpusd3	AI527266	101122
Rrp1b	2600005C20Rik|D030064A17|Kiaa0179|mKIAA0179	72462
Rufy2	2610111M19Rik|AI844453|Denn|LZ-FYVE|ZFYVE13	70432
S100a4	18A2|42a|Capl|FSp1|Mts1|PeL98|metastasin|pk9a	20198
Sacm1l	SAC1|Sac1p|mKIAA0851	83493
Sart3	AU045857|mKIAA0156	53890
Scai	9330112M16|A930041I02Rik|AI662729	320271
Scara3	APC7|C130058N24Rik|CSR|CSR1|MSLR1|MSRL1	219151
Scn1b		20266
Scrib	AI118201|CRIB|Crc|SCRIB1|Scrb1|mKIAA0147|vartul	105782
Sema6b	Sema|Seman|VIb|semaZ	20359
She	9430022A14	214547
Slc25a14	BMCP1|UCP5|UCP5L|UCP5S	20523
Slc25a17	34kDa|47kDa|PMP34|Pmp47	20524
Slc30a7	1810059J10Rik|2610034N15Rik|4833428C12Rik|AI467242|ZnT-7|ZnT7|Zntl2	66500
Smarcd1	AA407987|Baf60a|D15Kz1	83797
Smarcd3	1500001J14Rik|2210409C08Rik|BAF60C	66993
Smug1	1200013B09Rik|A930006H09Rik|C85220	71726
Soat1	8430426K15Rik|ACAT-1|AW550831|Acact|ald|hid	20652
Spin4	9630042H07Rik	270624
Spn	A630014B01Rik|Cd43|Galgp|Ly-48|Ly48	20737
St13	1110007I03Rik|3110002K08Rik|AW555194|HIP|HOP|HSPABP|HSPABP1|PRO0786|SNC6|p48	70356
Stard10	AV048538|CGI-52|NY-C0-28|PC-TP2|PCTP2|Pctpl|Sdccag28|SdccagG28|TISP-81	56018
Stk11	AA408040|Lkb1|Par-4|R75140|mLKB1	20869
Tarbp2	Prbp	21357
Tbc1d15	4432405K22Rik|AU022358|AU023730|AW557774|Ly6dl|Rab7-GAP	66687
Tbk1	1200008B05Rik|AI462036|AW048562	56480
Tek	AA517024|Cd202b|Hyk|Tie2|tie-2	21687
Tgfbr1	ALK5|AU017191|Alk-5|TbetaR-I|TbetaRI	21812
Tgfbr2	1110020H15Rik|AU042018|DNIIR|RIIDN|TBR-II|TbetaR-II|TbetaRII	21813
Timp1	Clgi|TIMP-1|Timp	21857
Tle3	2610103N05Rik|ESG|Grg3a|Grg3b|mKIAA1547	21887
Tmem241	6030446N20Rik	338363
Tmem9b	2310004K06Rik|AW539847|D7H11orf15|ICRFP703B1614Q5.3	56786
Tonsl	2810439M11Rik|Nfkbil2	72749
Trabd	5730502D15Rik|AL023039	67976
Trib1	A530090O15Rik|TRB-1|Trb1	211770
Trmt1	6720406L13Rik|6720477L24|D8Ertd812e	212528
Trmt6	3300001M20Rik|AU016412|AW492787|CGI-09|mKIAA1153	66926
Tsta3	AI256181|FX|Tstap35b	22122
Tusc3	AU022242|BC003311|N33	80286
Tut1	2700038E08Rik|PAPD2|Rbm21	70044
Tymp	2900072D10Rik|Ecgf1|PD-ECGF|PDECGF|Pdgfec	72962
Ubr1	AI504731	22222
Usp6nl	AI316785|RNTRE|TRE2NL|mKIAA0019	98910
Vars	Bat6|D17H6S56E|G7a|Vars2	22321
Vps41	AI317346|Vam2|mVam2	218035
Vti1b	AU015348|GES30|MVti1b|SNARE|Vti1-rp1	53612
Wbscr22	1110003N24Rik	66138
Wibg	A030010B05Rik|Pym	78428
Wnt10a		22409
Xrcc3	4432412E01Rik|AI182522|AW537713	74335
Zc3h12c	A230108E06|C230027N18Rik|mKIAA1726	244871
Zdhhc17	A230053P19Rik|BB187739|D130071N24Rik|Hip14	320150
Zfp523	2810027J07|BC025615|Znf76	224656
Zfp57	G19|Zfp-57	22715
Zfp740	1110034O07Rik|AW548228|Znf740	68744
Znrf3	AA591877|BC019575|Gm1167	407821

## Sheet: Table S6
Supplementary Table 6. List of combined treatment-associated pathways
NAME	GENES	P-VALUE	DESCRIPTION
AAACCAC_MIR140	OSTM1|NR3C1	0.0196	http://www.broadinstitute.org/gsea/msigdb/cards/AAACCAC_MIR140
AAAGGGA_MIR204_MIR211	PRRX1|ZDHHC17|TGFBR2|FNIP1|DENND5A|ESR1|KLHL13|NR3C1	0.0157	http://www.broadinstitute.org/gsea/msigdb/cards/AAAGGGA_MIR204_MIR211
AACTTT_UNKNOWN	DOCK4|RASA4|ESR1|PTGS2|POSTN|ANKS1A|PRRX1|UBR1|KCTD9|EIF5A2|TRIB1|EYA1|SLC30A7|HOXB3|ETV4|NR3C1|TLE3|GALNT4|REL|MLF2|SOAT1|DEPDC7|ATXN3|MITF|CD34|TBK1|BMP1	0.0094	http://www.broadinstitute.org/gsea/msigdb/cards/AACTTT_UNKNOWN
AAGTCCA_MIR422B_MIR422A	APPL1	0.0138	http://www.broadinstitute.org/gsea/msigdb/cards/AAGTCCA_MIR422B_MIR422A
AATGTGA_MIR23A_MIR23B	CHD7|TBC1D15|CELF2|HOXB5|EYA1|TRIB1|TGFBR2|FNIP1|OSBPL8	0.0157	http://www.broadinstitute.org/gsea/msigdb/cards/AATGTGA_MIR23A_MIR23B
ABBUD_LIF_SIGNALING_1_DN	S100A4|CYFIP1	0.0331	http://www.broadinstitute.org/gsea/msigdb/cards/ABBUD_LIF_SIGNALING_1_DN
ACAACCT_MIR453	DDX11	0.0134	http://www.broadinstitute.org/gsea/msigdb/cards/ACAACCT_MIR453
ACATTCC_MIR1_MIR206	TBC1D15|CPEB1|NRP1	0.0137	http://www.broadinstitute.org/gsea/msigdb/cards/ACATTCC_MIR1_MIR206
ACCTGTTG_UNKNOWN	RAPGEF6|PRRX1|NR3C1	0.0038	http://www.broadinstitute.org/gsea/msigdb/cards/ACCTGTTG_UNKNOWN
ACEVEDO_LIVER_CANCER_WITH_H3K9ME3_DN	POLE2	0.0223	http://www.broadinstitute.org/gsea/msigdb/cards/ACEVEDO_LIVER_CANCER_WITH_H3K9ME3_DN
ACEVEDO_NORMAL_TISSUE_ADJACENT_TO_LIVER_TUMOR_DN	CPSF1|TRIB1|STK11|DYNLL2|POLR2F|STARD10	0	http://www.broadinstitute.org/gsea/msigdb/cards/ACEVEDO_NORMAL_TISSUE_ADJACENT_TO_LIVER_TUMOR_DN
ACEVEDO_NORMAL_TISSUE_ADJACENT_TO_LIVER_TUMOR_UP	CTSO|SACM1L	0.0188	http://www.broadinstitute.org/gsea/msigdb/cards/ACEVEDO_NORMAL_TISSUE_ADJACENT_TO_LIVER_TUMOR_UP
ACTGAAA_MIR30A3P_MIR30E3P	PRRX1|CELF2|NR3C1	0.0205	http://www.broadinstitute.org/gsea/msigdb/cards/ACTGAAA_MIR30A3P_MIR30E3P
ACTGCAG_MIR173P	RASAL2|NR3C1	0.0356	http://www.broadinstitute.org/gsea/msigdb/cards/ACTGCAG_MIR173P
ACTGTGA_MIR27A_MIR27B	TGFBR1|UBR1|ZDHHC17|TMEM9B|EYA1|HOXB3	0.0281	http://www.broadinstitute.org/gsea/msigdb/cards/ACTGTGA_MIR27A_MIR27B
ADDYA_ERYTHROID_DIFFERENTIATION_BY_HEMIN	FECH	0	http://www.broadinstitute.org/gsea/msigdb/cards/ADDYA_ERYTHROID_DIFFERENTIATION_BY_HEMIN
AP1_Q4_01	GAPDH|LAMC2|PKP3	0.0393	http://www.broadinstitute.org/gsea/msigdb/cards/AP1_Q4_01
ATF1_Q6	ADARB2|TRIB1	0.0369	http://www.broadinstitute.org/gsea/msigdb/cards/ATF1_Q6
ATF2_UP.V1_DN	PTGS2|CELF2|PLA2G4A|RNASE4	0.0076	http://www.broadinstitute.org/gsea/msigdb/cards/ATF2_UP.V1_DN
ATGAAGG_MIR205	DDX11	0.0181	http://www.broadinstitute.org/gsea/msigdb/cards/ATGAAGG_MIR205
ATGTACA_MIR493	AR|CELF2|ZDHHC17|EYA1|ABTB2|FNIP1|TBK1|RASAL2	0.0038	http://www.broadinstitute.org/gsea/msigdb/cards/ATGTACA_MIR493
BACH2_01	MAP3K6|GAPDH|HIVEP3|LAMC2|TRIB1|SMARCD1	0.0104	http://www.broadinstitute.org/gsea/msigdb/cards/BACH2_01
BANDRES_RESPONSE_TO_CARMUSTIN_MGMT_24HR_DN	TLE3	0.0262	http://www.broadinstitute.org/gsea/msigdb/cards/BANDRES_RESPONSE_TO_CARMUSTIN_MGMT_24HR_DN
BANDRES_RESPONSE_TO_CARMUSTIN_WITHOUT_MGMT_24HR_DN	TLE3	0.0197	http://www.broadinstitute.org/gsea/msigdb/cards/BANDRES_RESPONSE_TO_CARMUSTIN_WITHOUT_MGMT_24HR_DN
BENPORATH_ES_1	MSH2|CAPRIN2|ETV4|RAP1GAP2|POLE2	0.0238	http://www.broadinstitute.org/gsea/msigdb/cards/BENPORATH_ES_1
BENPORATH_NOS_TARGETS	TLE3	0.025	http://www.broadinstitute.org/gsea/msigdb/cards/BENPORATH_NOS_TARGETS
BENPORATH_SOX2_TARGETS	HIF1AN|FBXL19|TARBP2|UBR1|MRPS18B|ABTB2|TLE3	0.0243	http://www.broadinstitute.org/gsea/msigdb/cards/BENPORATH_SOX2_TARGETS
BIOCARTA_AHSP_PATHWAY	FECH	0	http://www.broadinstitute.org/gsea/msigdb/cards/BIOCARTA_AHSP_PATHWAY
BIOCARTA_SARS_PATHWAY	GPT	0.0467	http://www.broadinstitute.org/gsea/msigdb/cards/BIOCARTA_SARS_PATHWAY
BOQUEST_STEM_CELL_UP	TIMP1|S100A4|SCARA3|AEBP1|MITF|PRRX1|RNASE4|CELF2|PLA2G4A	0.0156	http://www.broadinstitute.org/gsea/msigdb/cards/BOQUEST_STEM_CELL_UP
BOSCO_ALLERGEN_INDUCED_TH2_ASSOCIATED_MODULE	PLXDC1|GNPDA1|DEPDC7	0.0293	http://www.broadinstitute.org/gsea/msigdb/cards/BOSCO_ALLERGEN_INDUCED_TH2_ASSOCIATED_MODULE
BOYLAN_MULTIPLE_MYELOMA_C_DN	SOAT1	0.04	http://www.broadinstitute.org/gsea/msigdb/cards/BOYLAN_MULTIPLE_MYELOMA_C_DN
BRUINS_UVC_RESPONSE_VIA_TP53_GROUP_A	ITGA7|HIVEP3|DOCK4|WNT10A|TEK|RASGRP1|TUSC3|PGBD5|GAPDH|APPL1|RAC3|PLA2G4A|KCTD9|SLC30A7|SMARCD3|TBK1|NR3C1|GALNT4	0.0307	http://www.broadinstitute.org/gsea/msigdb/cards/BRUINS_UVC_RESPONSE_VIA_TP53_GROUP_A
BRUINS_UVC_RESPONSE_VIA_TP53_GROUP_B	PTGS2|S100A4|SCN1B|AEBP1|DEPDC7|KLHDC8A|RASA4|CPEB1|MRPS18B|BMP1	0.0059	http://www.broadinstitute.org/gsea/msigdb/cards/BRUINS_UVC_RESPONSE_VIA_TP53_GROUP_B
BURTON_ADIPOGENESIS_11	TBK1|NR3C1	0.0083	http://www.broadinstitute.org/gsea/msigdb/cards/BURTON_ADIPOGENESIS_11
BUYTAERT_PHOTODYNAMIC_THERAPY_STRESS_DN	GPAA1|AGBL5|POP5|DNAAF2|PGP|BCL7C|TGFBR2|POLE2	0.0179	http://www.broadinstitute.org/gsea/msigdb/cards/BUYTAERT_PHOTODYNAMIC_THERAPY_STRESS_DN
BUYTAERT_PHOTODYNAMIC_THERAPY_STRESS_UP	PTGS2|TBC1D15|GNPDA1|PLA2G4A|EIF5A2|FRS2|TRIB1|ABTB2|ATXN3|PRRC2B|RASAL2	0.0444	http://www.broadinstitute.org/gsea/msigdb/cards/BUYTAERT_PHOTODYNAMIC_THERAPY_STRESS_UP
CAGCTTT_MIR320	CPEB1|TMEM9B|NRP1	0.0184	http://www.broadinstitute.org/gsea/msigdb/cards/CAGCTTT_MIR320
CAGNYGKNAAA_UNKNOWN	NR3C1|BMP1	0.0426	http://www.broadinstitute.org/gsea/msigdb/cards/CAGNYGKNAAA_UNKNOWN
CAIRO_HEPATOBLASTOMA_CLASSES_UP	CHD7|DNMT1|CPSF1|AGBL5|MSH2|SCRIB|VARS|MRPS18B|VTI1B|ST13	0.0098	http://www.broadinstitute.org/gsea/msigdb/cards/CAIRO_HEPATOBLASTOMA_CLASSES_UP
CCAWYNNGAAR_UNKNOWN	POLR3H|MORN2	0.0308	http://www.broadinstitute.org/gsea/msigdb/cards/CCAWYNNGAAR_UNKNOWN
CHANG_CORE_SERUM_RESPONSE_UP	POLE2	0.0224	http://www.broadinstitute.org/gsea/msigdb/cards/CHANG_CORE_SERUM_RESPONSE_UP
CHARAFE_BREAST_CANCER_LUMINAL_VS_MESENCHYMAL_DN	GXYLT2|SOAT1|PHLDB2|ZC3H12C|TGFBR2|NRP1|TIMP1|PTGS2|EIF5A2|DENND5A|NR3C1|RFTN1|GPX8	0	http://www.broadinstitute.org/gsea/msigdb/cards/CHARAFE_BREAST_CANCER_LUMINAL_VS_MESENCHYMAL_DN
CHARAFE_BREAST_CANCER_LUMINAL_VS_MESENCHYMAL_UP	PPP1R16A|GRAMD4|PKP3|CYHR1|STARD10|TLE3|ESR1|PPCS	0.0187	http://www.broadinstitute.org/gsea/msigdb/cards/CHARAFE_BREAST_CANCER_LUMINAL_VS_MESENCHYMAL_UP
CHEBOTAEV_GR_TARGETS_DN	AR|PHLDB2|S100A4|PLA2G4A|CPEB1	0.0448	http://www.broadinstitute.org/gsea/msigdb/cards/CHEBOTAEV_GR_TARGETS_DN
CHEN_LIVER_METABOLISM_QTL_CIS	SOAT1	0.0372	http://www.broadinstitute.org/gsea/msigdb/cards/CHEN_LIVER_METABOLISM_QTL_CIS
CHEN_METABOLIC_SYNDROM_NETWORK	SOAT1|DNMT1|RASA4|HLA-G|TGFBR2|CYFIP1|PTPRE|OSBPL8|ACER3|TONSL|DAPP1|PLXDC1|POSTN|CD34|PLA2G4A|PDGFRB|GPX8	0.0235	http://www.broadinstitute.org/gsea/msigdb/cards/CHEN_METABOLIC_SYNDROM_NETWORK
CHIANG_LIVER_CANCER_SUBCLASS_UNANNOTATED_DN	MSH2|PPIL1|MORN2|POLE2	0.0388	http://www.broadinstitute.org/gsea/msigdb/cards/CHIANG_LIVER_CANCER_SUBCLASS_UNANNOTATED_DN
CHIARADONNA_NEOPLASTIC_TRANSFORMATION_KRAS_DN	RNASE4	0.0237	http://www.broadinstitute.org/gsea/msigdb/cards/CHIARADONNA_NEOPLASTIC_TRANSFORMATION_KRAS_DN
CHNG_MULTIPLE_MYELOMA_HYPERPLOID_DN	RNASE4	0.0149	http://www.broadinstitute.org/gsea/msigdb/cards/CHNG_MULTIPLE_MYELOMA_HYPERPLOID_DN
CHR12Q13	ITGA7|SMUG1|SMARCD1|BCDIN3D	0.027	http://www.broadinstitute.org/gsea/msigdb/cards/chr12q13
CHR12Q14	TBK1|OSBPL8	0.0203	http://www.broadinstitute.org/gsea/msigdb/cards/chr12q14
CHR12Q24	GTF2H3|DDX54|POP5|SART3	0.0163	http://www.broadinstitute.org/gsea/msigdb/cards/chr12q24
CHR13Q12	MTMR6	0.0057	http://www.broadinstitute.org/gsea/msigdb/cards/chr13q12
CHR14Q11	RNASE4	0.0169	http://www.broadinstitute.org/gsea/msigdb/cards/chr14q11
CHR15Q22	TLE3	0.0242	http://www.broadinstitute.org/gsea/msigdb/cards/chr15q22
CHR1Q25	SOAT1|PTGS2|PLA2G4A|LAMC2|RASAL2	0.018	http://www.broadinstitute.org/gsea/msigdb/cards/chr1q25
CHR22Q13	PHF5A|TRABD|GRAMD4|POLR3H|SLC25A17|C22ORF23|ANKRD54|TYMP|MICALL1|ST13|POLR2F|CDC42EP1	0	http://www.broadinstitute.org/gsea/msigdb/cards/chr22q13
CHR2P22	MORN2	0.0423	http://www.broadinstitute.org/gsea/msigdb/cards/chr2p22
CHR8Q24	TONSL|GPAA1|GPT|TSTA3|CPSF1|SCRIB|PPP1R16A|CYHR1|MAF1	0	http://www.broadinstitute.org/gsea/msigdb/cards/chr8q24
COATES_MACROPHAGE_M1_VS_M2_DN	SOAT1	0.0282	http://www.broadinstitute.org/gsea/msigdb/cards/COATES_MACROPHAGE_M1_VS_M2_DN
CROONQUIST_IL6_DEPRIVATION_DN	POLE2	0.0097	http://www.broadinstitute.org/gsea/msigdb/cards/CROONQUIST_IL6_DEPRIVATION_DN
CTAWWWATA_RSRFC4_Q2	ITGA7|S100A4|PRRX1|EYA1|ESR1	0.0138	http://www.broadinstitute.org/gsea/msigdb/cards/CTAWWWATA_RSRFC4_Q2
CUI_TCF21_TARGETS_2_DN	MTMR6|GIMAP6|DOCK4|SHE|SACM1L|TEK|CELF2|FRS2|TMEM9B|TGFBR2|NRP1|OSBPL8	0	http://www.broadinstitute.org/gsea/msigdb/cards/CUI_TCF21_TARGETS_2_DN
DACOSTA_UV_RESPONSE_VIA_ERCC3_COMMON_DN	NEK7|MSH2|ANKS1A|RB1|ZDHHC17|TGFBR2|DENND5A|OSBPL8|NR3C1|RFTN1	0.0288	http://www.broadinstitute.org/gsea/msigdb/cards/DACOSTA_UV_RESPONSE_VIA_ERCC3_COMMON_DN
DACOSTA_UV_RESPONSE_VIA_ERCC3_DN	DOCK4|RB1|TGFBR2|OSBPL8|KIDINS220|NEK7|PCCA|MITF|ANKS1A|MSH2|ZDHHC17|DENND5A|NR3C1|RFTN1	0.0136	http://www.broadinstitute.org/gsea/msigdb/cards/DACOSTA_UV_RESPONSE_VIA_ERCC3_DN
DAIRKEE_TERT_TARGETS_DN	NEK7|CELF2|ABTB2|SLC30A7|TGFBR2|B3GALNT1	0.0179	http://www.broadinstitute.org/gsea/msigdb/cards/DAIRKEE_TERT_TARGETS_DN
DAIRKEE_TERT_TARGETS_UP	MLF2|DNMT1|C12ORF10|TRMT1|MAF1	0.0301	http://www.broadinstitute.org/gsea/msigdb/cards/DAIRKEE_TERT_TARGETS_UP
DCA_UP.V1_UP	DNAL4|USP6NL|ADARB2	0.0106	http://www.broadinstitute.org/gsea/msigdb/cards/DCA_UP.V1_UP
DEBIASI_APOPTOSIS_BY_REOVIRUS_INFECTION_UP	NEK7|ATXN3|NR3C1	0	http://www.broadinstitute.org/gsea/msigdb/cards/DEBIASI_APOPTOSIS_BY_REOVIRUS_INFECTION_UP
DUAN_PRDM5_TARGETS	ADARB2	0.0461	http://www.broadinstitute.org/gsea/msigdb/cards/DUAN_PRDM5_TARGETS
E2F1_Q3_01	RMI2|ARPC5L|DNMT1|TLE3	0.0461	http://www.broadinstitute.org/gsea/msigdb/cards/E2F1_Q3_01
ELVIDGE_HIF1A_TARGETS_DN	S100A4|RNASE4|RASA4|NR3C1	0.0294	http://www.broadinstitute.org/gsea/msigdb/cards/ELVIDGE_HIF1A_TARGETS_DN
ELVIDGE_HYPOXIA_BY_DMOG_UP	S100A4|RNASE4|NR3C1	0.0077	http://www.broadinstitute.org/gsea/msigdb/cards/ELVIDGE_HYPOXIA_BY_DMOG_UP
ELVIDGE_HYPOXIA_UP	S100A4|RASA4|RNASE4|NR3C1	0.0402	http://www.broadinstitute.org/gsea/msigdb/cards/ELVIDGE_HYPOXIA_UP
FEVR_CTNNB1_TARGETS_DN	DNMT1|TGFBR1|KAT2A|MSH2|PLA2G4A|DNAAF2|BCL7C|CAPRIN2|RRP1B|TRMT6|POLE2	0.0233	http://www.broadinstitute.org/gsea/msigdb/cards/FEVR_CTNNB1_TARGETS_DN
FISCHER_DIRECT_P53_TARGETS_META_ANALYSIS	MLF2|AGBL5|SCRIB|TRIB1|MICALL1	0	http://www.broadinstitute.org/gsea/msigdb/cards/FISCHER_DIRECT_P53_TARGETS_META_ANALYSIS
FISCHER_DREAM_TARGETS	RMI2|DNMT1|XRCC3|FKBP7|MRPS18B|DDX11|RAPGEF6|TONSL|MSH2|PAFAH1B3|PGP|KCTD9|POLE2	0.0235	http://www.broadinstitute.org/gsea/msigdb/cards/FISCHER_DREAM_TARGETS
FLECHNER_BIOPSY_KIDNEY_TRANSPLANT_OK_VS_DONOR_UP	TUSC3|NEK7|TEK|RB1|ZDHHC17|MRPS18B|TGFBR2|HLA-G|FECH|VTI1B	0.034	http://www.broadinstitute.org/gsea/msigdb/cards/FLECHNER_BIOPSY_KIDNEY_TRANSPLANT_OK_VS_DONOR_UP
FOURNIER_ACINAR_DEVELOPMENT_LATE_2	XRCC3|LAMC2|ETV4|DDX11	0.047	http://www.broadinstitute.org/gsea/msigdb/cards/FOURNIER_ACINAR_DEVELOPMENT_LATE_2
GAANYNYGACNY_UNKNOWN	TLE3	0.0426	http://www.broadinstitute.org/gsea/msigdb/cards/GAANYNYGACNY_UNKNOWN
GAGACTG_MIR452	PRRX1|PLA2G4A	0.0386	http://www.broadinstitute.org/gsea/msigdb/cards/GAGACTG_MIR452
GATA6_01	PRRX1|EYA1|HOXB3|RFTN1	0.0161	http://www.broadinstitute.org/gsea/msigdb/cards/GATA6_01
GATTGGY_NFY_Q6_01	RMI2|MLF2|HIVEP3|SACM1L|XRCC3|RASA4|OGG1|ADARB2|SLC25A17|TGFBR2|TRMT6|ADRB1|PHF5A|TUT1|MSH2|TRIB1|PPIL1|PDGFRB|ABTB2|ETV4|MORN2	0.0041	http://www.broadinstitute.org/gsea/msigdb/cards/GATTGGY_NFY_Q6_01
GCM_CASP2	DDX11	0.0079	http://www.broadinstitute.org/gsea/msigdb/cards/GCM_CASP2
GENTILE_RESPONSE_CLUSTER_D3	POLE2	0.0283	http://www.broadinstitute.org/gsea/msigdb/cards/GENTILE_RESPONSE_CLUSTER_D3
GEORGES_TARGETS_OF_MIR192_AND_MIR215	SOAT1|NIPA1|CHD7|ZC3H12C|APPL1|RNASE4|CYP4V2|RB1|SPIN4|PTPRE|OSBPL8|B3GALNT1	0.0258	http://www.broadinstitute.org/gsea/msigdb/cards/GEORGES_TARGETS_OF_MIR192_AND_MIR215
GGAANCGGAANY_UNKNOWN	SMUG1|IGHMBP2|BCDIN3D	0	http://www.broadinstitute.org/gsea/msigdb/cards/GGAANCGGAANY_UNKNOWN
GGGCGGR_SP1_Q6	DNAL4|FBXL19|DOCK4|WNT10A|XRCC3|RASA4|FRS2|SLC25A17|ANKRD54|TMEM9B|RAPGEF6|AR|GPT|TIMP1|GAPDH|ANKS1A|PRRX1|PAFAH1B3|TRIB1|SLC30A7|ETV4|POLE2|REL|MLF2|BAG1|AGBL5|KAT2A|DEPDC7|SCRIB|OGG1|PKP3|ADRB1|MAP3K6|PHF5A|ARPC5L|APPL1|MITF|POLR3H|BCL7C|MAF1|RASAL2	0.0021	http://www.broadinstitute.org/gsea/msigdb/cards/GGGCGGR_SP1_Q6
GGTGAAG_MIR412	DDX11	0.0115	http://www.broadinstitute.org/gsea/msigdb/cards/GGTGAAG_MIR412
GINESTIER_BREAST_CANCER_20Q13_AMPLIFICATION_DN	FBXL19|GRAMD4|SMARCD1|DDX11	0	http://www.broadinstitute.org/gsea/msigdb/cards/GINESTIER_BREAST_CANCER_20Q13_AMPLIFICATION_DN
GINESTIER_BREAST_CANCER_ZNF217_AMPLIFIED_DN	FBXL19|VARS|GRAMD4|ANKRD54|MICALL1|STK11|RAP1GAP2|POLR2F|DDX11|CDC42EP1|PHF5A|ARPC5L|TRABD|SMARCD1|DENND5A|SEMA6B	0.0058	http://www.broadinstitute.org/gsea/msigdb/cards/GINESTIER_BREAST_CANCER_ZNF217_AMPLIFIED_DN
GNF2_ANK1	FECH	0	http://www.broadinstitute.org/gsea/msigdb/cards/GNF2_ANK1
GNF2_BNIP3L	FECH	0	http://www.broadinstitute.org/gsea/msigdb/cards/GNF2_BNIP3L
GNF2_CDC27	FECH	0	http://www.broadinstitute.org/gsea/msigdb/cards/GNF2_CDC27
GNF2_MAP2K3	FECH	0	http://www.broadinstitute.org/gsea/msigdb/cards/GNF2_MAP2K3
GNF2_PCAF	FECH	0	http://www.broadinstitute.org/gsea/msigdb/cards/GNF2_PCAF
GNF2_RAD23A	FECH	0	http://www.broadinstitute.org/gsea/msigdb/cards/GNF2_RAD23A
GNF2_SPTA1	FECH	0	http://www.broadinstitute.org/gsea/msigdb/cards/GNF2_SPTA1
GNF2_SPTB	FECH	0	http://www.broadinstitute.org/gsea/msigdb/cards/GNF2_SPTB
GNF2_TAL1	FECH	0	http://www.broadinstitute.org/gsea/msigdb/cards/GNF2_TAL1
GO_2_IRON_2_SULFUR_CLUSTER_BINDING	FECH	0	http://www.broadinstitute.org/gsea/msigdb/cards/GO_2_IRON_2_SULFUR_CLUSTER_BINDING
GO_ACETYLTRANSFERASE_ACTIVITY	KAT2A|PAFAH1B3	0.0302	http://www.broadinstitute.org/gsea/msigdb/cards/GO_ACETYLTRANSFERASE_ACTIVITY
GO_ACTIVATION_OF_IMMUNE_RESPONSE	SCARA3|STK11|CYFIP1|TBK1|RFTN1	0.0039	http://www.broadinstitute.org/gsea/msigdb/cards/GO_ACTIVATION_OF_IMMUNE_RESPONSE
GO_ACTIVATION_OF_INNATE_IMMUNE_RESPONSE	SCARA3|TBK1|RFTN1	0.004	http://www.broadinstitute.org/gsea/msigdb/cards/GO_ACTIVATION_OF_INNATE_IMMUNE_RESPONSE
GO_ADENOSINE_DEAMINASE_ACTIVITY	ADARB2	0.0473	http://www.broadinstitute.org/gsea/msigdb/cards/GO_ADENOSINE_DEAMINASE_ACTIVITY
GO_ATP_DEPENDENT_DNA_HELICASE_ACTIVITY	IGHMBP2|DDX11	0.0123	http://www.broadinstitute.org/gsea/msigdb/cards/GO_ATP_DEPENDENT_DNA_HELICASE_ACTIVITY
GO_ATPASE_ACTIVITY	PMS2|GTF2H3|DDX54|IGHMBP2|MSH2|XRCC3|ATP13A1|DDX11	0.0042	http://www.broadinstitute.org/gsea/msigdb/cards/GO_ATPASE_ACTIVITY
GO_ATPASE_ACTIVITY_COUPLED	GTF2H3|DDX54|IGHMBP2|XRCC3|ATP13A1|DDX11	0.0184	http://www.broadinstitute.org/gsea/msigdb/cards/GO_ATPASE_ACTIVITY_COUPLED
GO_BASE_EXCISION_REPAIR	SMUG1|OGG1	0.0083	http://www.broadinstitute.org/gsea/msigdb/cards/GO_BASE_EXCISION_REPAIR
GO_BETA_CATENIN_TCF_COMPLEX_ASSEMBLY	TLE3	0.0275	http://www.broadinstitute.org/gsea/msigdb/cards/GO_BETA_CATENIN_TCF_COMPLEX_ASSEMBLY
GO_CALCIUM_ACTIVATED_CATION_CHANNEL_ACTIVITY	MTMR6	0.0139	http://www.broadinstitute.org/gsea/msigdb/cards/GO_CALCIUM_ACTIVATED_CATION_CHANNEL_ACTIVITY
GO_CALCIUM_ACTIVATED_POTASSIUM_CHANNEL_ACTIVITY	MTMR6	0.0157	http://www.broadinstitute.org/gsea/msigdb/cards/GO_CALCIUM_ACTIVATED_POTASSIUM_CHANNEL_ACTIVITY
GO_CARBON_OXYGEN_LYASE_ACTIVITY	SMUG1|OGG1|ACO1	0.0381	http://www.broadinstitute.org/gsea/msigdb/cards/GO_CARBON_OXYGEN_LYASE_ACTIVITY
GO_CATALYTIC_COMPLEX	DNAL4|FBXL19|TARBP2|GTF2H3|KAT2A|KLHDC8A|POP5|RB1|BECN1|TGFBR2|DYNLL2|KLHL13|POLR2F|TRMT6|GPAA1|TUSC3|APPL1|TGFBR1|NDUFC2|UBR1|POLR3H|POLE2	0.0207	http://www.broadinstitute.org/gsea/msigdb/cards/GO_CATALYTIC_COMPLEX
GO_CATION_CHANNEL_ACTIVITY	MTMR6|SCN1B|DENND5A	0.0465	http://www.broadinstitute.org/gsea/msigdb/cards/GO_CATION_CHANNEL_ACTIVITY
GO_CATION_TRANSMEMBRANE_TRANSPORTER_ACTIVITY	TUSC3|MTMR6|NIPA1|SCN1B|SLC25A17|ZDHHC17|SLC30A7|DENND5A|ATP13A1	0.0333	http://www.broadinstitute.org/gsea/msigdb/cards/GO_CATION_TRANSMEMBRANE_TRANSPORTER_ACTIVITY
GO_CELL_SURFACE	ITGA7|TGFBR1|CD34|TEK|TGFBR2|NRP1|SPN	0.0188	http://www.broadinstitute.org/gsea/msigdb/cards/GO_CELL_SURFACE
GO_CELLULAR_AMINO_ACID_BIOSYNTHETIC_PROCESS	GPT	0.0483	http://www.broadinstitute.org/gsea/msigdb/cards/GO_CELLULAR_AMINO_ACID_BIOSYNTHETIC_PROCESS
GO_CELLULAR_MACROMOLECULAR_COMPLEX_ASSEMBLY	TARBP2|GTF2H3|CDC123|NDUFC2|XRCC3|DNAAF2|MAF1|SART3	0.006	http://www.broadinstitute.org/gsea/msigdb/cards/GO_CELLULAR_MACROMOLECULAR_COMPLEX_ASSEMBLY
GO_CELLULAR_RESPONSE_TO_CORTICOSTEROID_STIMULUS	FECH|NR3C1	0.0136	http://www.broadinstitute.org/gsea/msigdb/cards/GO_CELLULAR_RESPONSE_TO_CORTICOSTEROID_STIMULUS
GO_CELLULAR_RESPONSE_TO_DEXAMETHASONE_STIMULUS	FECH	0	http://www.broadinstitute.org/gsea/msigdb/cards/GO_CELLULAR_RESPONSE_TO_DEXAMETHASONE_STIMULUS
GO_CELLULAR_RESPONSE_TO_DNA_DAMAGE_STIMULUS	RMI2|GTF2H3|SMUG1|IGHMBP2|XRCC3|OGG1|STK11|ATXN3|POLR2F|PMS2|TONSL|MSH2|EYA1|POLE2	0.002	http://www.broadinstitute.org/gsea/msigdb/cards/GO_CELLULAR_RESPONSE_TO_DNA_DAMAGE_STIMULUS
GO_CELLULAR_RESPONSE_TO_STRESS	RMI2|HIF1AN|GTF2H3|SMUG1|IGHMBP2|XRCC3|OGG1|CPEB1|BECN1|STK11|ATXN3|POLR2F|DDX11|TONSL|MAP3K6|PMS2|PTGS2|MSH2|DNAAF2|TRIB1|EYA1|FNIP1|POLE2	0	http://www.broadinstitute.org/gsea/msigdb/cards/GO_CELLULAR_RESPONSE_TO_STRESS
GO_CHD_TYPE_COMPLEX	APPL1	0.0321	http://www.broadinstitute.org/gsea/msigdb/cards/GO_CHD_TYPE_COMPLEX
GO_CHOLESTEROL_EFFLUX	SOAT1	0.0438	http://www.broadinstitute.org/gsea/msigdb/cards/GO_CHOLESTEROL_EFFLUX
GO_CHROMOSOME_ORGANIZATION	CHD7|GTF2H3|DNMT1|IGHMBP2|KAT2A|XRCC3|RB1|BECN1|ATXN3|ESR1|DDX11|MSH2|EYA1|SMARCD1|SMARCD3|NR3C1|SART3|POLE2	0.0101	http://www.broadinstitute.org/gsea/msigdb/cards/GO_CHROMOSOME_ORGANIZATION
GO_CYTOKINE_PRODUCTION	PTGS2|TBK1|RASGRP1|RFTN1	0.0382	http://www.broadinstitute.org/gsea/msigdb/cards/GO_CYTOKINE_PRODUCTION
GO_CYTOPLASMIC_SEQUESTERING_OF_PROTEIN	GPAA1|TONSL	0.0405	http://www.broadinstitute.org/gsea/msigdb/cards/GO_CYTOPLASMIC_SEQUESTERING_OF_PROTEIN
GO_CYTOSKELETON	DNAL4|PHLDB2|AGBL5|KAT2A|TEK|RB1|CPEB1|CAPRIN2|NRP1|RAP1GAP2|DYNLL2|NEK9|CDC42EP1|DDX11|PMS2|NEK7|ARPC5L|GAPDH|RAC3|VPS41|POLR3H|PXK|CNP|MAF1	0.0387	http://www.broadinstitute.org/gsea/msigdb/cards/GO_CYTOSKELETON
GO_DEOXYRIBONUCLEOTIDE_METABOLIC_PROCESS	SMUG1|OGG1	0.0061	http://www.broadinstitute.org/gsea/msigdb/cards/GO_DEOXYRIBONUCLEOTIDE_METABOLIC_PROCESS
GO_DEOXYRIBOSE_PHOSPHATE_CATABOLIC_PROCESS	SMUG1|OGG1	0.0132	http://www.broadinstitute.org/gsea/msigdb/cards/GO_DEOXYRIBOSE_PHOSPHATE_CATABOLIC_PROCESS
GO_DIVALENT_INORGANIC_CATION_TRANSMEMBRANE_TRANSPORTER_ACTIVITY	TUSC3|NIPA1|ZDHHC17|SLC30A7|DENND5A	0.0223	http://www.broadinstitute.org/gsea/msigdb/cards/GO_DIVALENT_INORGANIC_CATION_TRANSMEMBRANE_TRANSPORTER_ACTIVITY
GO_DIVALENT_INORGANIC_CATION_TRANSPORT	TUSC3|NIPA1|SLC30A7|DENND5A	0.0258	http://www.broadinstitute.org/gsea/msigdb/cards/GO_DIVALENT_INORGANIC_CATION_TRANSPORT
GO_DNA_APURINIC_OR_APYRIMIDINIC_SITE_LYASE_ACTIVITY	SMUG1|OGG1	0.002	http://www.broadinstitute.org/gsea/msigdb/cards/GO_DNA_APURINIC_OR_APYRIMIDINIC_SITE_LYASE_ACTIVITY
GO_DNA_CONFORMATION_CHANGE	GTF2H3|IGHMBP2|SART3|DDX11	0.002	http://www.broadinstitute.org/gsea/msigdb/cards/GO_DNA_CONFORMATION_CHANGE
GO_DNA_DEPENDENT_ATPASE_ACTIVITY	GTF2H3|IGHMBP2|XRCC3|DDX11	0.0172	http://www.broadinstitute.org/gsea/msigdb/cards/GO_DNA_DEPENDENT_ATPASE_ACTIVITY
GO_DNA_DEPENDENT_DNA_REPLICATION	TONSL|POLE2	0.0211	http://www.broadinstitute.org/gsea/msigdb/cards/GO_DNA_DEPENDENT_DNA_REPLICATION
GO_DNA_DIRECTED_DNA_POLYMERASE_ACTIVITY	POLE2	0.0186	http://www.broadinstitute.org/gsea/msigdb/cards/GO_DNA_DIRECTED_DNA_POLYMERASE_ACTIVITY
GO_DNA_GEOMETRIC_CHANGE	GTF2H3|IGHMBP2|DDX11	0.0042	http://www.broadinstitute.org/gsea/msigdb/cards/GO_DNA_GEOMETRIC_CHANGE
GO_DNA_HELICASE_ACTIVITY	IGHMBP2|DDX11	0.0064	http://www.broadinstitute.org/gsea/msigdb/cards/GO_DNA_HELICASE_ACTIVITY
GO_DNA_METABOLIC_PROCESS	RMI2|GTF2H3|DNMT1|SMUG1|IGHMBP2|XRCC3|OGG1|ATXN3|POLR2F|PMS2|TONSL|MSH2|EYA1|TYMP|ZFP57|POLE2	0.0041	http://www.broadinstitute.org/gsea/msigdb/cards/GO_DNA_METABOLIC_PROCESS
GO_DNA_N_GLYCOSYLASE_ACTIVITY	SMUG1|OGG1	0.0058	http://www.broadinstitute.org/gsea/msigdb/cards/GO_DNA_N_GLYCOSYLASE_ACTIVITY
GO_DNA_POLYMERASE_ACTIVITY	POLE2	0.0123	http://www.broadinstitute.org/gsea/msigdb/cards/GO_DNA_POLYMERASE_ACTIVITY
GO_DNA_POLYMERASE_COMPLEX	POLE2	0.01	http://www.broadinstitute.org/gsea/msigdb/cards/GO_DNA_POLYMERASE_COMPLEX
GO_DNA_RECOMBINATION	TONSL|RMI2|IGHMBP2|MSH2|XRCC3|POLE2	0.0103	http://www.broadinstitute.org/gsea/msigdb/cards/GO_DNA_RECOMBINATION
GO_DNA_REPAIR	RMI2|GTF2H3|SMUG1|IGHMBP2|XRCC3|OGG1|ATXN3|POLR2F|TONSL|PMS2|MSH2|EYA1|POLE2	0.0099	http://www.broadinstitute.org/gsea/msigdb/cards/GO_DNA_REPAIR
GO_DNA_REPLICATION	RMI2|TONSL|IGHMBP2|TYMP|POLE2	0.0275	http://www.broadinstitute.org/gsea/msigdb/cards/GO_DNA_REPLICATION
GO_DNA_REPLICATION_INITIATION	POLE2	0.0173	http://www.broadinstitute.org/gsea/msigdb/cards/GO_DNA_REPLICATION_INITIATION
GO_EMBRYONIC_SKELETAL_SYSTEM_DEVELOPMENT	TGFBR1|PRRX1|HOXB5|EYA1|TGFBR2|HOXB3	0.0407	http://www.broadinstitute.org/gsea/msigdb/cards/GO_EMBRYONIC_SKELETAL_SYSTEM_DEVELOPMENT
GO_EMBRYONIC_SKELETAL_SYSTEM_MORPHOGENESIS	TGFBR1|PRRX1|EYA1|HOXB5|TGFBR2|HOXB3	0.0207	http://www.broadinstitute.org/gsea/msigdb/cards/GO_EMBRYONIC_SKELETAL_SYSTEM_MORPHOGENESIS
GO_ENDOPEPTIDASE_ACTIVITY	CTSO|HGF|BMP1	0.0081	http://www.broadinstitute.org/gsea/msigdb/cards/GO_ENDOPEPTIDASE_ACTIVITY
GO_ENDOPLASMIC_RETICULUM	SOAT1|SCARA3|SACM1L|PORCN|CYP4V2|FKBP7|BECN1|HLA-G|ATXN3|OSBPL8|VTI1B|ATP13A1|RASGRP1|ACER3|ESYT2|GPAA1|TUSC3|PTGS2|PLA2G4A|ACO1|EIF5A2|GPX8	0.0039	http://www.broadinstitute.org/gsea/msigdb/cards/GO_ENDOPLASMIC_RETICULUM
GO_ENDOPLASMIC_RETICULUM_PART	SOAT1|SCARA3|SACM1L|PORCN|CYP4V2|FKBP7|BECN1|HLA-G|ATXN3|OSBPL8|VTI1B|ATP13A1|RASGRP1|ACER3|ESYT2|GPAA1|TUSC3|PTGS2|PLA2G4A|EIF5A2|GPX8	0	http://www.broadinstitute.org/gsea/msigdb/cards/GO_ENDOPLASMIC_RETICULUM_PART
GO_ENDOSOME	FRS2|TMEM9B|BECN1|MICALL1|HLA-G|NRP1|VTI1B|ADRB1|KIDINS220|NIPA1|APPL1|VPS41|TGFBR1|TBK1|RFTN1	0.0232	http://www.broadinstitute.org/gsea/msigdb/cards/GO_ENDOSOME
GO_ENDOTHELIAL_CELL_DIFFERENTIATION	RAPGEF6|HOXB5|NRP1	0.0236	http://www.broadinstitute.org/gsea/msigdb/cards/GO_ENDOTHELIAL_CELL_DIFFERENTIATION
GO_ENDOTHELIUM_DEVELOPMENT	RAPGEF6|CD34|HOXB5|NRP1	0.0149	http://www.broadinstitute.org/gsea/msigdb/cards/GO_ENDOTHELIUM_DEVELOPMENT
GO_EPITHELIAL_CELL_DIFFERENTIATION	RAPGEF6|MITF|SCRIB|CD34|FRS2|HOXB5|EYA1|NRP1|ESR1	0.0493	http://www.broadinstitute.org/gsea/msigdb/cards/GO_EPITHELIAL_CELL_DIFFERENTIATION
GO_ERROR_PRONE_TRANSLESION_SYNTHESIS	POLE2	0.0141	http://www.broadinstitute.org/gsea/msigdb/cards/GO_ERROR_PRONE_TRANSLESION_SYNTHESIS
GO_EXTERNAL_SIDE_OF_PLASMA_MEMBRANE	CD34|TGFBR2|SPN	0.031	http://www.broadinstitute.org/gsea/msigdb/cards/GO_EXTERNAL_SIDE_OF_PLASMA_MEMBRANE
GO_EXTRINSIC_APOPTOTIC_SIGNALING_PATHWAY	APPL1	0.0349	http://www.broadinstitute.org/gsea/msigdb/cards/GO_EXTRINSIC_APOPTOTIC_SIGNALING_PATHWAY
GO_FATTY_ACYL_COA_BINDING	SOAT1	0.0394	http://www.broadinstitute.org/gsea/msigdb/cards/GO_FATTY_ACYL_COA_BINDING
GO_FC_GAMMA_RECEPTOR_SIGNALING_PATHWAY	CYFIP1	0.0497	http://www.broadinstitute.org/gsea/msigdb/cards/GO_FC_GAMMA_RECEPTOR_SIGNALING_PATHWAY
GO_FERROUS_IRON_BINDING	FECH	0	http://www.broadinstitute.org/gsea/msigdb/cards/GO_FERROUS_IRON_BINDING
GO_GASTRULATION	ITGA7|FRS2|EYA1|TGFBR2	0.0056	http://www.broadinstitute.org/gsea/msigdb/cards/GO_GASTRULATION
GO_GLYCEROLIPID_BIOSYNTHETIC_PROCESS	GPAA1|MTMR6|SACM1L|PLA2G4A|FRS2	0.0199	http://www.broadinstitute.org/gsea/msigdb/cards/GO_GLYCEROLIPID_BIOSYNTHETIC_PROCESS
GO_GLYCOPROTEIN_METABOLIC_PROCESS	GXYLT2|NGLY1|TUSC3|PORCN|GALNT4|B3GALNT1	0.0232	http://www.broadinstitute.org/gsea/msigdb/cards/GO_GLYCOPROTEIN_METABOLIC_PROCESS
GO_GLYCOSYL_COMPOUND_METABOLIC_PROCESS	AKR1B10|GAPDH|DNMT1|NDUFC2|MSH2|TYMP|PPCS	0.0165	http://www.broadinstitute.org/gsea/msigdb/cards/GO_GLYCOSYL_COMPOUND_METABOLIC_PROCESS
GO_GLYCOSYLATION	GXYLT2|TUSC3|GALNT4|B3GALNT1	0.031	http://www.broadinstitute.org/gsea/msigdb/cards/GO_GLYCOSYLATION
GO_GOLGI_MEMBRANE	SCARA3|LFNG|SACM1L|USP6NL|ZDHHC17|HLA-G|GALNT4|RASGRP1|B3GALNT1|ACER3	0.0363	http://www.broadinstitute.org/gsea/msigdb/cards/GO_GOLGI_MEMBRANE
GO_HELICASE_ACTIVITY	CHD7|DDX54|IGHMBP2|DDX11	0	http://www.broadinstitute.org/gsea/msigdb/cards/GO_HELICASE_ACTIVITY
GO_HEME_BIOSYNTHETIC_PROCESS	FECH	0	http://www.broadinstitute.org/gsea/msigdb/cards/GO_HEME_BIOSYNTHETIC_PROCESS
GO_HEME_METABOLIC_PROCESS	FECH	0	http://www.broadinstitute.org/gsea/msigdb/cards/GO_HEME_METABOLIC_PROCESS
GO_HISTONE_BINDING	TONSL|SART3	0.0167	http://www.broadinstitute.org/gsea/msigdb/cards/GO_HISTONE_BINDING
GO_HISTONE_DEACETYLASE_COMPLEX	APPL1	0.0264	http://www.broadinstitute.org/gsea/msigdb/cards/GO_HISTONE_DEACETYLASE_COMPLEX
GO_HYDROLASE_ACTIVITY_ACTING_ON_ACID_ANHYDRIDES	DNAL4|PMS2|CHD7|GTF2H3|RAC3|DDX54|IGHMBP2|MSH2|XRCC3|DYNLL2|ATP13A1|DDX11	0	http://www.broadinstitute.org/gsea/msigdb/cards/GO_HYDROLASE_ACTIVITY_ACTING_ON_ACID_ANHYDRIDES
GO_HYDROLASE_ACTIVITY_ACTING_ON_CARBON_NITROGEN_BUT_NOT_PEPTIDE_BONDS_IN_CYCLIC_AMIDINES	ADARB2	0.0484	http://www.broadinstitute.org/gsea/msigdb/cards/GO_HYDROLASE_ACTIVITY_ACTING_ON_CARBON_NITROGEN_BUT_NOT_PEPTIDE_BONDS_IN_CYCLIC_AMIDINES
GO_HYDROLASE_ACTIVITY_HYDROLYZING_N_GLYCOSYL_COMPOUNDS	SMUG1|OGG1	0.002	http://www.broadinstitute.org/gsea/msigdb/cards/GO_HYDROLASE_ACTIVITY_HYDROLYZING_N_GLYCOSYL_COMPOUNDS
GO_INORGANIC_CATION_TRANSMEMBRANE_TRANSPORTER_ACTIVITY	TUSC3|MTMR6|NIPA1|SCN1B|ZDHHC17|SLC30A7|DENND5A|ATP13A1	0.0133	http://www.broadinstitute.org/gsea/msigdb/cards/GO_INORGANIC_CATION_TRANSMEMBRANE_TRANSPORTER_ACTIVITY
GO_INSULIN_RECEPTOR_SIGNALING_PATHWAY	APPL1	0.0238	http://www.broadinstitute.org/gsea/msigdb/cards/GO_INSULIN_RECEPTOR_SIGNALING_PATHWAY
GO_INTRINSIC_COMPONENT_OF_PLASMA_MEMBRANE	ITGA7|SCN1B|SACM1L|SLC25A14|ZNRF3|TEK|PORCN|RASA4|FRS2|TGFBR2|ATP13A1|ADRB1|SPN|ESYT2|TUSC3|TGFBR1|CD34|PDGFRB|RASAL2|SEMA6B	0.0178	http://www.broadinstitute.org/gsea/msigdb/cards/GO_INTRINSIC_COMPONENT_OF_PLASMA_MEMBRANE
GO_ION_GATED_CHANNEL_ACTIVITY	MTMR6	0.0145	http://www.broadinstitute.org/gsea/msigdb/cards/GO_ION_GATED_CHANNEL_ACTIVITY
GO_IRE1_MEDIATED_UNFOLDED_PROTEIN_RESPONSE	DDX11	0.0122	http://www.broadinstitute.org/gsea/msigdb/cards/GO_IRE1_MEDIATED_UNFOLDED_PROTEIN_RESPONSE
GO_LAMELLIPODIUM_ORGANIZATION	CYFIP1	0.0353	http://www.broadinstitute.org/gsea/msigdb/cards/GO_LAMELLIPODIUM_ORGANIZATION
GO_LIPID_BINDING	SOAT1|MICALL1|OSBPL8|STARD10|ESR1|RASGRP1|ESYT2|AR|RAPGEF6|GPAA1|DAPP1|PTGS2|PLA2G4A|PXK|NR3C1	0.0177	http://www.broadinstitute.org/gsea/msigdb/cards/GO_LIPID_BINDING
GO_LIPID_BIOSYNTHETIC_PROCESS	GPAA1|MTMR6|PTGS2|SACM1L|PLA2G4A|FRS2|ACER3	0.0159	http://www.broadinstitute.org/gsea/msigdb/cards/GO_LIPID_BIOSYNTHETIC_PROCESS
GO_LIPID_HOMEOSTASIS	SOAT1	0.0311	http://www.broadinstitute.org/gsea/msigdb/cards/GO_LIPID_HOMEOSTASIS
GO_LIPID_STORAGE	SOAT1	0.0297	http://www.broadinstitute.org/gsea/msigdb/cards/GO_LIPID_STORAGE
GO_LYTIC_VACUOLE	CTSO|AKR1B10|VPS41|CD34|TMEM9B|PDGFRB|OSTM1|VTI1B|RASGRP1	0.0243	http://www.broadinstitute.org/gsea/msigdb/cards/GO_LYTIC_VACUOLE
GO_MAINTENANCE_OF_LOCATION_IN_CELL	TONSL|GPAA1	0.0277	http://www.broadinstitute.org/gsea/msigdb/cards/GO_MAINTENANCE_OF_LOCATION_IN_CELL
GO_MEMBRANE_PROTEIN_COMPLEX	ITGA7|SCN1B|SACM1L|PORCN|BECN1|HLA-G|TGFBR2|VTI1B|GPAA1|TUSC3|VPS41|MAGEE1|TGFBR1|NDUFC2|CD34|DENND5A	0.0265	http://www.broadinstitute.org/gsea/msigdb/cards/GO_MEMBRANE_PROTEIN_COMPLEX
GO_METAL_ION_TRANSMEMBRANE_TRANSPORTER_ACTIVITY	TUSC3|MTMR6|NIPA1|SCN1B|ZDHHC17|SLC30A7|DENND5A|ATP13A1	0.0058	http://www.broadinstitute.org/gsea/msigdb/cards/GO_METAL_ION_TRANSMEMBRANE_TRANSPORTER_ACTIVITY
GO_METAL_ION_TRANSPORT	TUSC3|MTMR6|NIPA1|SCN1B|SLC30A7|DENND5A|ATP13A1	0.0281	http://www.broadinstitute.org/gsea/msigdb/cards/GO_METAL_ION_TRANSPORT
GO_METENCEPHALON_DEVELOPMENT	KAT2A|SCRIB	0.022	http://www.broadinstitute.org/gsea/msigdb/cards/GO_METENCEPHALON_DEVELOPMENT
GO_MITOCHONDRION_ORGANIZATION	NDUFC2|KAT2A|DNAAF2|MRPS18B|BECN1|TYMP|CNP|DYNLL2	0.0042	http://www.broadinstitute.org/gsea/msigdb/cards/GO_MITOCHONDRION_ORGANIZATION
GO_MITOTIC_SPINDLE	KAT2A|AGBL5	0.0364	http://www.broadinstitute.org/gsea/msigdb/cards/GO_MITOTIC_SPINDLE
GO_MORPHOGENESIS_OF_EMBRYONIC_EPITHELIUM	KAT2A|SCRIB	0.0375	http://www.broadinstitute.org/gsea/msigdb/cards/GO_MORPHOGENESIS_OF_EMBRYONIC_EPITHELIUM
GO_MULTI_MULTICELLULAR_ORGANISM_PROCESS	PTGS2|PLA2G4A|TGFBR2|ESR1	0.0463	http://www.broadinstitute.org/gsea/msigdb/cards/GO_MULTI_MULTICELLULAR_ORGANISM_PROCESS
GO_NCRNA_METABOLIC_PROCESS	CHD7|ELAC1|TARBP2|VARS|POP5|POLR2F|TRMT6|TUT1|CPSF1|TRMT1|RRP1B|BCDIN3D|RPUSD3	0.002	http://www.broadinstitute.org/gsea/msigdb/cards/GO_NCRNA_METABOLIC_PROCESS
GO_NCRNA_PROCESSING	ELAC1|CHD7|TARBP2|TUT1|CPSF1|POP5|TRMT1|RRP1B|TRMT6|RPUSD3	0.0061	http://www.broadinstitute.org/gsea/msigdb/cards/GO_NCRNA_PROCESSING
GO_NEGATIVE_REGULATION_OF_EXTRINSIC_APOPTOTIC_SIGNALING_PATHWAY	AR|HGF|TGFBR1|EYA1|NRP1	0.0438	http://www.broadinstitute.org/gsea/msigdb/cards/GO_NEGATIVE_REGULATION_OF_EXTRINSIC_APOPTOTIC_SIGNALING_PATHWAY
GO_NEURAL_TUBE_DEVELOPMENT	KAT2A|SCRIB	0.037	http://www.broadinstitute.org/gsea/msigdb/cards/GO_NEURAL_TUBE_DEVELOPMENT
GO_NEURAL_TUBE_FORMATION	KAT2A|SCRIB	0.0215	http://www.broadinstitute.org/gsea/msigdb/cards/GO_NEURAL_TUBE_FORMATION
GO_NUCLEAR_ENVELOPE_ORGANIZATION	OSBPL8|NEK9	0.0325	http://www.broadinstitute.org/gsea/msigdb/cards/GO_NUCLEAR_ENVELOPE_ORGANIZATION
GO_NUCLEAR_OUTER_MEMBRANE_ENDOPLASMIC_RETICULUM_MEMBRANE_NETWORK	SOAT1|SCARA3|SACM1L|PORCN|CYP4V2|FKBP7|BECN1|HLA-G|ATXN3|VTI1B|OSBPL8|ATP13A1|RASGRP1|ESYT2|ACER3|GPAA1|TUSC3|PTGS2|PLA2G4A|EIF5A2	0.0059	http://www.broadinstitute.org/gsea/msigdb/cards/GO_NUCLEAR_OUTER_MEMBRANE_ENDOPLASMIC_RETICULUM_MEMBRANE_NETWORK
GO_NUCLEAR_REPLICATION_FORK	TONSL|POLE2	0.0266	http://www.broadinstitute.org/gsea/msigdb/cards/GO_NUCLEAR_REPLICATION_FORK
GO_NUCLEAR_SPECK	PHF5A|TUT1|OGG1|SART3	0.0224	http://www.broadinstitute.org/gsea/msigdb/cards/GO_NUCLEAR_SPECK
GO_NUCLEAR_TRANSCRIPTIONAL_REPRESSOR_COMPLEX	APPL1	0.0183	http://www.broadinstitute.org/gsea/msigdb/cards/GO_NUCLEAR_TRANSCRIPTIONAL_REPRESSOR_COMPLEX
GO_NUCLEOBASE_CONTAINING_SMALL_MOLECULE_METABOLIC_PROCESS	GAPDH|DNMT1|SMUG1|NDUFC2|MSH2|OGG1|TYMP|CNP|PPCS	0.0078	http://www.broadinstitute.org/gsea/msigdb/cards/GO_NUCLEOBASE_CONTAINING_SMALL_MOLECULE_METABOLIC_PROCESS
GO_NUCLEOLUS	CRYL1|CHD7|TUT1|SMUG1|DDX54|PRRX1|POP5|ETV4|RRP1B|POLR2F|MAF1|DDX11	0.008	http://www.broadinstitute.org/gsea/msigdb/cards/GO_NUCLEOLUS
GO_NUCLEOPLASM_PART	TONSL|PHF5A|GTF2H3|TUT1|APPL1|KAT2A|CPSF1|RB1|OGG1|POLR3H|POLR2F|SART3	0.0041	http://www.broadinstitute.org/gsea/msigdb/cards/GO_NUCLEOPLASM_PART
GO_NUCLEOSIDE_PHOSPHATE_CATABOLIC_PROCESS	SMUG1|OGG1|CNP	0.0488	http://www.broadinstitute.org/gsea/msigdb/cards/GO_NUCLEOSIDE_PHOSPHATE_CATABOLIC_PROCESS
GO_NUCLEOTIDE_EXCISION_REPAIR_COMPLEX	POLE2	0.0039	http://www.broadinstitute.org/gsea/msigdb/cards/GO_NUCLEOTIDE_EXCISION_REPAIR_COMPLEX
GO_NUCLEOTIDE_EXCISION_REPAIR_DNA_INCISION	GTF2H3|OGG1	0.0103	http://www.broadinstitute.org/gsea/msigdb/cards/GO_NUCLEOTIDE_EXCISION_REPAIR_DNA_INCISION
GO_NUCLEOTIDYLTRANSFERASE_ACTIVITY	TUT1|POLR3H|POLR2F|POLE2	0.0288	http://www.broadinstitute.org/gsea/msigdb/cards/GO_NUCLEOTIDYLTRANSFERASE_ACTIVITY
GO_NUCLEUS_ORGANIZATION	OSBPL8|NEK9	0.0219	http://www.broadinstitute.org/gsea/msigdb/cards/GO_NUCLEUS_ORGANIZATION
GO_O_ACYLTRANSFERASE_ACTIVITY	SOAT1	0.029	http://www.broadinstitute.org/gsea/msigdb/cards/GO_O_ACYLTRANSFERASE_ACTIVITY
GO_ORGANONITROGEN_COMPOUND_CATABOLIC_PROCESS	GPT|SMUG1|OGG1|TYMP|HDC	0.0407	http://www.broadinstitute.org/gsea/msigdb/cards/GO_ORGANONITROGEN_COMPOUND_CATABOLIC_PROCESS
GO_PATTERN_RECOGNITION_RECEPTOR_SIGNALING_PATHWAY	SCARA3|TBK1|RFTN1	0	http://www.broadinstitute.org/gsea/msigdb/cards/GO_PATTERN_RECOGNITION_RECEPTOR_SIGNALING_PATHWAY
GO_PATTERN_SPECIFICATION_PROCESS	LFNG|KAT2A|TGFBR1|FRS2|HOXB5|EYA1|TGFBR2|SMARCD3|HOXB3|NRP1	0.0463	http://www.broadinstitute.org/gsea/msigdb/cards/GO_PATTERN_SPECIFICATION_PROCESS
GO_PEPTIDASE_ACTIVITY	CTSO|HGF|AEBP1|AGBL5|ATXN3|BMP1	0.0477	http://www.broadinstitute.org/gsea/msigdb/cards/GO_PEPTIDASE_ACTIVITY
GO_PHOSPHATIDYLINOSITOL_3_5_BISPHOSPHATE_3_PHOSPHATASE_ACTIVITY	MTMR6	0.0059	http://www.broadinstitute.org/gsea/msigdb/cards/GO_PHOSPHATIDYLINOSITOL_3_5_BISPHOSPHATE_3_PHOSPHATASE_ACTIVITY
GO_PHOSPHATIDYLINOSITOL_DEPHOSPHORYLATION	MTMR6|SACM1L	0.0137	http://www.broadinstitute.org/gsea/msigdb/cards/GO_PHOSPHATIDYLINOSITOL_DEPHOSPHORYLATION
GO_PHOSPHATIDYLINOSITOL_MONOPHOSPHATE_PHOSPHATASE_ACTIVITY	MTMR6|SACM1L	0.0104	http://www.broadinstitute.org/gsea/msigdb/cards/GO_PHOSPHATIDYLINOSITOL_MONOPHOSPHATE_PHOSPHATASE_ACTIVITY
GO_PHOSPHATIDYLINOSITOL_PHOSPHATE_BINDING	DAPP1|OSBPL8	0.0215	http://www.broadinstitute.org/gsea/msigdb/cards/GO_PHOSPHATIDYLINOSITOL_PHOSPHATE_BINDING
GO_PHOSPHATIDYLINOSITOL_PHOSPHATE_PHOSPHATASE_ACTIVITY	MTMR6|SACM1L	0.0059	http://www.broadinstitute.org/gsea/msigdb/cards/GO_PHOSPHATIDYLINOSITOL_PHOSPHATE_PHOSPHATASE_ACTIVITY
GO_PHOSPHOLIPID_BIOSYNTHETIC_PROCESS	GPAA1|MTMR6|SACM1L|PLA2G4A|FRS2	0.0094	http://www.broadinstitute.org/gsea/msigdb/cards/GO_PHOSPHOLIPID_BIOSYNTHETIC_PROCESS
GO_PHOSPHOLIPID_DEPHOSPHORYLATION	MTMR6|SACM1L	0.0059	http://www.broadinstitute.org/gsea/msigdb/cards/GO_PHOSPHOLIPID_DEPHOSPHORYLATION
GO_PIGMENT_BIOSYNTHETIC_PROCESS	FECH	0	http://www.broadinstitute.org/gsea/msigdb/cards/GO_PIGMENT_BIOSYNTHETIC_PROCESS
GO_PIGMENT_METABOLIC_PROCESS	FECH	0	http://www.broadinstitute.org/gsea/msigdb/cards/GO_PIGMENT_METABOLIC_PROCESS
GO_PLASMA_MEMBRANE_PROTEIN_COMPLEX	ITGA7|MAGEE1|SCN1B|TGFBR1|SACM1L|PORCN|HLA-G|TGFBR2	0.0078	http://www.broadinstitute.org/gsea/msigdb/cards/GO_PLASMA_MEMBRANE_PROTEIN_COMPLEX
GO_PLASMA_MEMBRANE_RECEPTOR_COMPLEX	ITGA7|TGFBR1|SACM1L|PORCN|TGFBR2	0.039	http://www.broadinstitute.org/gsea/msigdb/cards/GO_PLASMA_MEMBRANE_RECEPTOR_COMPLEX
GO_PORPHYRIN_CONTAINING_COMPOUND_METABOLIC_PROCESS	FECH	0	http://www.broadinstitute.org/gsea/msigdb/cards/GO_PORPHYRIN_CONTAINING_COMPOUND_METABOLIC_PROCESS
GO_POSITIVE_REGULATION_OF_ACTIN_NUCLEATION	CYFIP1	0.0449	http://www.broadinstitute.org/gsea/msigdb/cards/GO_POSITIVE_REGULATION_OF_ACTIN_NUCLEATION
GO_POSITIVE_REGULATION_OF_CELL_PROLIFERATION	TEK|TGFBR2|NRP1|ESR1|SPN|ACER3|AR|TIMP1|PTGS2|HGF|CDC123|TGFBR1|PRRX1|PLA2G4A|EIF5A2|EYA1|PDGFRB|SMARCD3	0.0037	http://www.broadinstitute.org/gsea/msigdb/cards/GO_POSITIVE_REGULATION_OF_CELL_PROLIFERATION
GO_POSITIVE_REGULATION_OF_CHROMATIN_MODIFICATION	DNMT1|KAT2A|SART3	0.0081	http://www.broadinstitute.org/gsea/msigdb/cards/GO_POSITIVE_REGULATION_OF_CHROMATIN_MODIFICATION
GO_POSITIVE_REGULATION_OF_DEFENSE_RESPONSE	PTGS2|SCARA3|PLA2G4A|TBK1|RASGRP1|RFTN1	0.0057	http://www.broadinstitute.org/gsea/msigdb/cards/GO_POSITIVE_REGULATION_OF_DEFENSE_RESPONSE
GO_POSITIVE_REGULATION_OF_EPITHELIAL_CELL_PROLIFERATION	TGFBR1|TEK|EYA1|NRP1|ESR1	0.0485	http://www.broadinstitute.org/gsea/msigdb/cards/GO_POSITIVE_REGULATION_OF_EPITHELIAL_CELL_PROLIFERATION
GO_POSITIVE_REGULATION_OF_GLYCOPROTEIN_METABOLIC_PROCESS	SOAT1	0.037	http://www.broadinstitute.org/gsea/msigdb/cards/GO_POSITIVE_REGULATION_OF_GLYCOPROTEIN_METABOLIC_PROCESS
GO_POSITIVE_REGULATION_OF_HOMEOSTATIC_PROCESS	NEK7|PTGS2|PLA2G4A|ANKRD54	0.0419	http://www.broadinstitute.org/gsea/msigdb/cards/GO_POSITIVE_REGULATION_OF_HOMEOSTATIC_PROCESS
GO_POSITIVE_REGULATION_OF_I_KAPPAB_KINASE_NF_KAPPAB_SIGNALING	S100A4|PTGS2|TMEM9B|ZDHHC17|TBK1|REL	0.006	http://www.broadinstitute.org/gsea/msigdb/cards/GO_POSITIVE_REGULATION_OF_I_KAPPAB_KINASE_NF_KAPPAB_SIGNALING
GO_POSITIVE_REGULATION_OF_IMMUNE_RESPONSE	SCARA3|STK11|CYFIP1|TBK1|RFTN1|RASGRP1	0.0132	http://www.broadinstitute.org/gsea/msigdb/cards/GO_POSITIVE_REGULATION_OF_IMMUNE_RESPONSE
GO_POSITIVE_REGULATION_OF_INNATE_IMMUNE_RESPONSE	SCARA3|TBK1|RFTN1|RASGRP1	0.0279	http://www.broadinstitute.org/gsea/msigdb/cards/GO_POSITIVE_REGULATION_OF_INNATE_IMMUNE_RESPONSE
GO_POSITIVE_REGULATION_OF_INTRACELLULAR_SIGNAL_TRANSDUCTION	S100A4|TEK|FRS2|BECN1|TMEM9B|NRP1|OSBPL8|ESR1|RASGRP1|ADRB1|KIDINS220|MAP3K6|PTGS2|HGF|TGFBR1|ZDHHC17|PDGFRB|TBK1|REL	0.0428	http://www.broadinstitute.org/gsea/msigdb/cards/GO_POSITIVE_REGULATION_OF_INTRACELLULAR_SIGNAL_TRANSDUCTION
GO_POSITIVE_REGULATION_OF_LOCOMOTION	PTGS2|POSTN|HGF|DOCK4|TGFBR1|TEK|CPEB1|PDGFRB|TGFBR2|NRP1|SEMA6B	0.015	http://www.broadinstitute.org/gsea/msigdb/cards/GO_POSITIVE_REGULATION_OF_LOCOMOTION
GO_POSITIVE_REGULATION_OF_OSSIFICATION	HGF|PLA2G4A	0.0483	http://www.broadinstitute.org/gsea/msigdb/cards/GO_POSITIVE_REGULATION_OF_OSSIFICATION
GO_POSITIVE_REGULATION_OF_PHOSPHORUS_METABOLIC_PROCESS	TEK|FRS2|TGFBR2|STK11|NRP1|CAPRIN2|OSBPL8|ESR1|ADRB1|SPN|RASGRP1|KIDINS220|AR|MAP3K6|HGF|TGFBR1|PDGFRB|FNIP1|TBK1|BMP1	0.0247	http://www.broadinstitute.org/gsea/msigdb/cards/GO_POSITIVE_REGULATION_OF_PHOSPHORUS_METABOLIC_PROCESS
GO_POSITIVE_REGULATION_OF_RESPONSE_TO_STIMULUS	S100A4|TEK|FRS2|TMEM9B|TGFBR2|CYFIP1|NRP1|OSBPL8|ESR1|PTGS2|HGF|TGFBR1|PRRX1|PLA2G4A|EYA1|PDGFRB|RFTN1|REL|LFNG|SCARA3|BECN1|STK11|CAPRIN2|ATXN3|DYNLL2|STARD10|ADRB1|RASGRP1|KIDINS220|MAP3K6|ZDHHC17|TBK1|BMP1	0.0115	http://www.broadinstitute.org/gsea/msigdb/cards/GO_POSITIVE_REGULATION_OF_RESPONSE_TO_STIMULUS
GO_POSITIVE_REGULATION_OF_RESPONSE_TO_WOUNDING	PTGS2|PLA2G4A|TGFBR2	0.023	http://www.broadinstitute.org/gsea/msigdb/cards/GO_POSITIVE_REGULATION_OF_RESPONSE_TO_WOUNDING
GO_POTASSIUM_CHANNEL_ACTIVITY	MTMR6	0.008	http://www.broadinstitute.org/gsea/msigdb/cards/GO_POTASSIUM_CHANNEL_ACTIVITY
GO_POTASSIUM_ION_TRANSPORT	MTMR6	0.0096	http://www.broadinstitute.org/gsea/msigdb/cards/GO_POTASSIUM_ION_TRANSPORT
GO_PROTEIN_LIPID_COMPLEX_ASSEMBLY	SOAT1	0.0287	http://www.broadinstitute.org/gsea/msigdb/cards/GO_PROTEIN_LIPID_COMPLEX_ASSEMBLY
GO_PROTEIN_LIPID_COMPLEX_SUBUNIT_ORGANIZATION	SOAT1	0.0244	http://www.broadinstitute.org/gsea/msigdb/cards/GO_PROTEIN_LIPID_COMPLEX_SUBUNIT_ORGANIZATION
GO_PROTEIN_SERINE_THREONINE_PHOSPHATASE_ACTIVITY	MTMR6	0.002	http://www.broadinstitute.org/gsea/msigdb/cards/GO_PROTEIN_SERINE_THREONINE_PHOSPHATASE_ACTIVITY
GO_PURINE_CONTAINING_COMPOUND_METABOLIC_PROCESS	GAPDH|DNMT1|NDUFC2|MSH2|OGG1|PPCS	0.0169	http://www.broadinstitute.org/gsea/msigdb/cards/GO_PURINE_CONTAINING_COMPOUND_METABOLIC_PROCESS
GO_PURINE_NTP_DEPENDENT_HELICASE_ACTIVITY	DDX54|IGHMBP2|DDX11	0	http://www.broadinstitute.org/gsea/msigdb/cards/GO_PURINE_NTP_DEPENDENT_HELICASE_ACTIVITY
GO_PYRIMIDINE_CONTAINING_COMPOUND_METABOLIC_PROCESS	SMUG1|OGG1|TYMP	0.0419	http://www.broadinstitute.org/gsea/msigdb/cards/GO_PYRIMIDINE_CONTAINING_COMPOUND_METABOLIC_PROCESS
GO_PYRIMIDINE_DEOXYRIBONUCLEOTIDE_METABOLIC_PROCESS	SMUG1|OGG1	0.0147	http://www.broadinstitute.org/gsea/msigdb/cards/GO_PYRIMIDINE_DEOXYRIBONUCLEOTIDE_METABOLIC_PROCESS
GO_PYRIMIDINE_NUCLEOTIDE_CATABOLIC_PROCESS	SMUG1|OGG1	0.0021	http://www.broadinstitute.org/gsea/msigdb/cards/GO_PYRIMIDINE_NUCLEOTIDE_CATABOLIC_PROCESS
GO_RAC_PROTEIN_SIGNAL_TRANSDUCTION	CYFIP1	0.035	http://www.broadinstitute.org/gsea/msigdb/cards/GO_RAC_PROTEIN_SIGNAL_TRANSDUCTION
GO_RECEPTOR_ACTIVITY	AR|SCARA3|TGFBR1|TEK|TGFBR2|PDGFRB|NRP1|PTPRE|ESR1|NR3C1|ADRB1|SPN	0.0499	http://www.broadinstitute.org/gsea/msigdb/cards/GO_RECEPTOR_ACTIVITY
GO_REGULATION_OF_ACTIN_NUCLEATION	CYFIP1	0.0413	http://www.broadinstitute.org/gsea/msigdb/cards/GO_REGULATION_OF_ACTIN_NUCLEATION
GO_REGULATION_OF_ACUTE_INFLAMMATORY_RESPONSE	PTGS2|PLA2G4A|SPN	0.037	http://www.broadinstitute.org/gsea/msigdb/cards/GO_REGULATION_OF_ACUTE_INFLAMMATORY_RESPONSE
GO_REGULATION_OF_CELL_PROLIFERATION	DNMT1|TEK|CPEB1|FRS2|TGFBR2|NRP1|ESR1|SPN|ACER3|AR|TIMP1|PTGS2|HGF|CDC123|TGFBR1|PRRX1|PLA2G4A|EIF5A2|TRIB1|EYA1|PDGFRB|SMARCD3|ETV4|RB1|BECN1|STK11|HLA-G	0.0138	http://www.broadinstitute.org/gsea/msigdb/cards/GO_REGULATION_OF_CELL_PROLIFERATION
GO_REGULATION_OF_CELLULAR_COMPONENT_MOVEMENT	PHLDB2|DOCK4|TEK|CPEB1|TGFBR2|NRP1|OSBPL8|TIMP1|PTGS2|POSTN|HGF|TGFBR1|TRIB1|PDGFRB|SCAI|SEMA6B	0.0178	http://www.broadinstitute.org/gsea/msigdb/cards/GO_REGULATION_OF_CELLULAR_COMPONENT_MOVEMENT
GO_REGULATION_OF_CHROMATIN_ORGANIZATION	DNMT1|KAT2A|SART3	0.0084	http://www.broadinstitute.org/gsea/msigdb/cards/GO_REGULATION_OF_CHROMATIN_ORGANIZATION
GO_REGULATION_OF_DEFENSE_RESPONSE	PTGS2|HGF|TARBP2|SCARA3|TEK|DNAAF2|PLA2G4A|TBK1|RFTN1|RASGRP1|SPN	0.0405	http://www.broadinstitute.org/gsea/msigdb/cards/GO_REGULATION_OF_DEFENSE_RESPONSE
GO_REGULATION_OF_GLYCOPROTEIN_METABOLIC_PROCESS	SOAT1	0.0374	http://www.broadinstitute.org/gsea/msigdb/cards/GO_REGULATION_OF_GLYCOPROTEIN_METABOLIC_PROCESS
GO_REGULATION_OF_HOMEOSTATIC_PROCESS	NEK7|PTGS2|SCN1B|PLA2G4A|ANKRD54|SLC30A7	0.0172	http://www.broadinstitute.org/gsea/msigdb/cards/GO_REGULATION_OF_HOMEOSTATIC_PROCESS
GO_REGULATION_OF_I_KAPPAB_KINASE_NF_KAPPAB_SIGNALING	S100A4|PTGS2|TMEM9B|ZDHHC17|TBK1|ESR1|REL	0.0254	http://www.broadinstitute.org/gsea/msigdb/cards/GO_REGULATION_OF_I_KAPPAB_KINASE_NF_KAPPAB_SIGNALING
GO_REGULATION_OF_INNATE_IMMUNE_RESPONSE	SCARA3|TBK1|RFTN1|RASGRP1	0.0285	http://www.broadinstitute.org/gsea/msigdb/cards/GO_REGULATION_OF_INNATE_IMMUNE_RESPONSE
GO_REGULATION_OF_MULTICELLULAR_ORGANISMAL_DEVELOPMENT	WNT10A|SCN1B|ZNRF3|TEK|FRS2|CPEB1|ANKRD54|TGFBR2|NRP1|RAP1GAP2|ESR1|TIMP1|PTGS2|HGF|RAC3|TGFBR1|PRRX1|PLA2G4A|EYA1|TRIB1|PDGFRB|SMARCD3|HOXB3|ETV4|HIF1AN|CHD7|PHLDB2|LFNG|RB1|HLA-G|STK11|CAPRIN2|RASGRP1|KIDINS220|MITF|CD34|FNIP1|SEMA6B|BMP1	0.0472	http://www.broadinstitute.org/gsea/msigdb/cards/GO_REGULATION_OF_MULTICELLULAR_ORGANISMAL_DEVELOPMENT
GO_REGULATION_OF_PLASMA_LIPOPROTEIN_PARTICLE_LEVELS	SOAT1	0.0241	http://www.broadinstitute.org/gsea/msigdb/cards/GO_REGULATION_OF_PLASMA_LIPOPROTEIN_PARTICLE_LEVELS
GO_REGULATION_OF_PLASMA_MEMBRANE_ORGANIZATION	AR|APPL1|VTI1B	0.0389	http://www.broadinstitute.org/gsea/msigdb/cards/GO_REGULATION_OF_PLASMA_MEMBRANE_ORGANIZATION
GO_REGULATION_OF_RAS_PROTEIN_SIGNAL_TRANSDUCTION	RASA4|SCAI|RASAL2|RASGRP1	0.0248	http://www.broadinstitute.org/gsea/msigdb/cards/GO_REGULATION_OF_RAS_PROTEIN_SIGNAL_TRANSDUCTION
GO_REGULATION_OF_RESPONSE_TO_WOUNDING	PHLDB2|PTGS2|HGF|TEK|CD34|PLA2G4A|TGFBR2|SPN	0.0057	http://www.broadinstitute.org/gsea/msigdb/cards/GO_REGULATION_OF_RESPONSE_TO_WOUNDING
GO_REPLICATION_FORK	TONSL|DNMT1|XRCC3|POLE2	0.0379	http://www.broadinstitute.org/gsea/msigdb/cards/GO_REPLICATION_FORK
GO_REPLISOME	TONSL|POLE2	0.0275	http://www.broadinstitute.org/gsea/msigdb/cards/GO_REPLISOME
GO_RESPONSE_TO_ARSENIC_CONTAINING_SUBSTANCE	FECH	0	http://www.broadinstitute.org/gsea/msigdb/cards/GO_RESPONSE_TO_ARSENIC_CONTAINING_SUBSTANCE
GO_RESPONSE_TO_CORTICOSTEROID	PTGS2|PLA2G4A|FECH|NR3C1	0	http://www.broadinstitute.org/gsea/msigdb/cards/GO_RESPONSE_TO_CORTICOSTEROID
GO_RESPONSE_TO_DEXAMETHASONE	FECH	0	http://www.broadinstitute.org/gsea/msigdb/cards/GO_RESPONSE_TO_DEXAMETHASONE
GO_RESPONSE_TO_METHYLMERCURY	PLA2G4A|FECH	0.0287	http://www.broadinstitute.org/gsea/msigdb/cards/GO_RESPONSE_TO_METHYLMERCURY
GO_RESPONSE_TO_TRANSITION_METAL_NANOPARTICLE	PTGS2|PLA2G4A|ACO1|SLC30A7|FECH	0.0406	http://www.broadinstitute.org/gsea/msigdb/cards/GO_RESPONSE_TO_TRANSITION_METAL_NANOPARTICLE
GO_RIBONUCLEOPROTEIN_COMPLEX	PHF5A|GAPDH|TARBP2|IGHMBP2|POP5|CPEB1|MRPS18B|PPIL1|RRP1B|SART3	0.0039	http://www.broadinstitute.org/gsea/msigdb/cards/GO_RIBONUCLEOPROTEIN_COMPLEX
GO_RIBONUCLEOPROTEIN_COMPLEX_BIOGENESIS	CHD7|TARBP2|CDC123|RRP1B|SART3	0.0433	http://www.broadinstitute.org/gsea/msigdb/cards/GO_RIBONUCLEOPROTEIN_COMPLEX_BIOGENESIS
GO_RNA_BINDING	S100A4|GTF2H3|DNMT1|IGHMBP2|CELF2|CPEB1|ADARB2|EIF5A2|TRMT1|EYA1|PRRC2B|RFTN1|TARBP2|CAPRIN2|PCDHGA9|TRMT6|DDX11|PHF5A|TUT1|DDX54|CPSF1|ACO1|CNP|RRP1B|SART3|RPUSD3	0.0141	http://www.broadinstitute.org/gsea/msigdb/cards/GO_RNA_BINDING
GO_RNA_CAP_BINDING_COMPLEX	CYFIP1	0.0469	http://www.broadinstitute.org/gsea/msigdb/cards/GO_RNA_CAP_BINDING_COMPLEX
GO_RNA_HELICASE_ACTIVITY	DDX54|IGHMBP2	0.006	http://www.broadinstitute.org/gsea/msigdb/cards/GO_RNA_HELICASE_ACTIVITY
GO_RNA_POLYMERASE_COMPLEX	GTF2H3|KAT2A|POLR3H|POLR2F	0.0271	http://www.broadinstitute.org/gsea/msigdb/cards/GO_RNA_POLYMERASE_COMPLEX
GO_RNA_PROCESSING	CHD7|ELAC1|GTF2H3|TARBP2|POP5|CELF2|ADARB2|CPEB1|POLR2F|TRMT6|PHF5A|TUT1|DDX54|CPSF1|TRMT1|PPIL1|RRP1B|SART3|RPUSD3	0	http://www.broadinstitute.org/gsea/msigdb/cards/GO_RNA_PROCESSING
GO_RNA_SPLICING	PHF5A|CPSF1|PPIL1|POLR2F|SART3	0.0225	http://www.broadinstitute.org/gsea/msigdb/cards/GO_RNA_SPLICING
GO_RUFFLE	CYFIP1	0.0407	http://www.broadinstitute.org/gsea/msigdb/cards/GO_RUFFLE
GO_RUFFLE_ORGANIZATION	CYFIP1	0.0447	http://www.broadinstitute.org/gsea/msigdb/cards/GO_RUFFLE_ORGANIZATION
GO_SIDE_OF_MEMBRANE	CD34|RASA4|HLA-G|TGFBR2|RASAL2|SPN|ESYT2	0.0099	http://www.broadinstitute.org/gsea/msigdb/cards/GO_SIDE_OF_MEMBRANE
GO_SIGNAL_TRANSDUCTION_IN_ABSENCE_OF_LIGAND	APPL1	0.0171	http://www.broadinstitute.org/gsea/msigdb/cards/GO_SIGNAL_TRANSDUCTION_IN_ABSENCE_OF_LIGAND
GO_SINGLE_STRANDED_DNA_BINDING	PMS2|IGHMBP2|MSH2|XRCC3|DDX11	0.0316	http://www.broadinstitute.org/gsea/msigdb/cards/GO_SINGLE_STRANDED_DNA_BINDING
GO_SINGLE_STRANDED_RNA_BINDING	ADARB2	0.0344	http://www.broadinstitute.org/gsea/msigdb/cards/GO_SINGLE_STRANDED_RNA_BINDING
GO_SKELETAL_SYSTEM_DEVELOPMENT	CHD7|AEBP1|TEK|HOXB5|TGFBR2|ESR1|TIMP1|POSTN|TGFBR1|PRRX1|EYA1|HOXB3|BMP1	0.0279	http://www.broadinstitute.org/gsea/msigdb/cards/GO_SKELETAL_SYSTEM_DEVELOPMENT
GO_SKELETAL_SYSTEM_MORPHOGENESIS	TGFBR1|TEK|PRRX1|EYA1|HOXB5|TGFBR2|HOXB3|BMP1	0.0101	http://www.broadinstitute.org/gsea/msigdb/cards/GO_SKELETAL_SYSTEM_MORPHOGENESIS
GO_STEROID_BINDING	AR|SOAT1|OSBPL8|NR3C1|ESR1	0.0112	http://www.broadinstitute.org/gsea/msigdb/cards/GO_STEROID_BINDING
GO_STEROL_BINDING	SOAT1|OSBPL8	0.0287	http://www.broadinstitute.org/gsea/msigdb/cards/GO_STEROL_BINDING
GO_STEROL_HOMEOSTASIS	SOAT1	0.023	http://www.broadinstitute.org/gsea/msigdb/cards/GO_STEROL_HOMEOSTASIS
GO_STEROL_TRANSPORT	SOAT1	0.0328	http://www.broadinstitute.org/gsea/msigdb/cards/GO_STEROL_TRANSPORT
GO_TETRAPYRROLE_BIOSYNTHETIC_PROCESS	FECH	0	http://www.broadinstitute.org/gsea/msigdb/cards/GO_TETRAPYRROLE_BIOSYNTHETIC_PROCESS
GO_TETRAPYRROLE_METABOLIC_PROCESS	FECH	0	http://www.broadinstitute.org/gsea/msigdb/cards/GO_TETRAPYRROLE_METABOLIC_PROCESS
GO_TISSUE_DEVELOPMENT	S100A4|WNT10A|FRS2|TGFBR2|NRP1|ESR1|RAPGEF6|TIMP1|PTGS2|POSTN|HGF|TGFBR1|PRRX1|PLA2G4A|EYA1|PDGFRB|HOXB3|ETV4|ITGA7|CHD7|HIVEP3|LFNG|KAT2A|SCRIB|RB1|LAMC2|HOXB5|MITF|CD34|SEMA6B|BMP1	0.0079	http://www.broadinstitute.org/gsea/msigdb/cards/GO_TISSUE_DEVELOPMENT
GO_TOLL_LIKE_RECEPTOR_SIGNALING_PATHWAY	SCARA3|TBK1|RFTN1	0	http://www.broadinstitute.org/gsea/msigdb/cards/GO_TOLL_LIKE_RECEPTOR_SIGNALING_PATHWAY
GO_TRANSCRIPTION_FACTOR_ACTIVITY_RNA_POLYMERASE_II_TRANSCRIPTION_FACTOR_BINDING	PRRX1|NR3C1	0.0433	http://www.broadinstitute.org/gsea/msigdb/cards/GO_TRANSCRIPTION_FACTOR_ACTIVITY_RNA_POLYMERASE_II_TRANSCRIPTION_FACTOR_BINDING
GO_TRANSCRIPTIONAL_REPRESSOR_COMPLEX	APPL1	0.0259	http://www.broadinstitute.org/gsea/msigdb/cards/GO_TRANSCRIPTIONAL_REPRESSOR_COMPLEX
GO_TRANSFERASE_ACTIVITY_TRANSFERRING_ONE_CARBON_GROUPS	DNMT1|TRMT1|BCDIN3D	0.0465	http://www.broadinstitute.org/gsea/msigdb/cards/GO_TRANSFERASE_ACTIVITY_TRANSFERRING_ONE_CARBON_GROUPS
GO_TRANSLESION_SYNTHESIS	POLE2	0.0219	http://www.broadinstitute.org/gsea/msigdb/cards/GO_TRANSLESION_SYNTHESIS
GO_TRANSMEMBRANE_TRANSPORT	TUSC3|MTMR6|NIPA1|SCN1B|SLC25A17|ZDHHC17|SLC30A7|DENND5A|OSTM1|ATP13A1	0.012	http://www.broadinstitute.org/gsea/msigdb/cards/GO_TRANSMEMBRANE_TRANSPORT
GO_TRANSMEMBRANE_TRANSPORTER_ACTIVITY	MTMR6|TUSC3|NIPA1|SCN1B|SLC25A17|ZDHHC17|SLC30A7|DENND5A|ATP13A1	0.0316	http://www.broadinstitute.org/gsea/msigdb/cards/GO_TRANSMEMBRANE_TRANSPORTER_ACTIVITY
GO_TRANSPORTER_ACTIVITY	MTMR6|TUSC3|NIPA1|SCN1B|SLC25A17|ZDHHC17|SLC30A7|OSBPL8|DENND5A|ATP13A1	0.0196	http://www.broadinstitute.org/gsea/msigdb/cards/GO_TRANSPORTER_ACTIVITY
GO_TUBE_FORMATION	KAT2A|SCRIB	0.0441	http://www.broadinstitute.org/gsea/msigdb/cards/GO_TUBE_FORMATION
GO_TUBULIN_BINDING	GPAA1|GAPDH|VPS41|AGBL5|OGG1	0.0382	http://www.broadinstitute.org/gsea/msigdb/cards/GO_TUBULIN_BINDING
GO_UROGENITAL_SYSTEM_DEVELOPMENT	AR|TGFBR1|CD34|FRS2|EYA1|PDGFRB|NRP1|ESR1	0.0444	http://www.broadinstitute.org/gsea/msigdb/cards/GO_UROGENITAL_SYSTEM_DEVELOPMENT
GO_VACUOLE	CTSO|AKR1B10|FRS2|TMEM9B|BECN1|HLA-G|MICALL1|NRP1|VTI1B|OSTM1|RASGRP1|ADRB1|KIDINS220|NIPA1|APPL1|VPS41|TGFBR1|CD34|PDGFRB|TBK1|RFTN1	0.0148	http://www.broadinstitute.org/gsea/msigdb/cards/GO_VACUOLE
GOBERT_OLIGODENDROCYTE_DIFFERENTIATION_DN	SOAT1|ITGA7|PHLDB2|DOCK4|DEPDC7|AEBP1|FKBP7|PTPRE|OSTM1|KIDINS220|SPIN4|USP6NL|CNP|DENND5A|BCDIN3D|BMP1	0.0491	http://www.broadinstitute.org/gsea/msigdb/cards/GOBERT_OLIGODENDROCYTE_DIFFERENTIATION_DN
GOBERT_OLIGODENDROCYTE_DIFFERENTIATION_UP	S100A4|DNMT1|VARS|DDX11|TONSL|PMS2|ANKS1A|PAFAH1B3|C12ORF10|DNAAF2|RRP1B|SART3|POLE2	0	http://www.broadinstitute.org/gsea/msigdb/cards/GOBERT_OLIGODENDROCYTE_DIFFERENTIATION_UP
GOLDRATH_NAIVE_VS_MEMORY_CD8_TCELL_DN	S100A4|RNASE4|RASA4|CYP4V2|NRP1|CYFIP1|DENND5A|STARD10	0.0181	http://www.broadinstitute.org/gsea/msigdb/cards/GOLDRATH_NAIVE_VS_MEMORY_CD8_TCELL_DN
GOLDRATH_NAIVE_VS_MEMORY_CD8_TCELL_UP	POLE2	0.0142	http://www.broadinstitute.org/gsea/msigdb/cards/GOLDRATH_NAIVE_VS_MEMORY_CD8_TCELL_UP
GOZGIT_ESR1_TARGETS_DN	AR|TIMP1|MITF|HOXB3|NRP1|ESR1|GALNT4|RASGRP1|B3GALNT1|RFTN1	0.008	http://www.broadinstitute.org/gsea/msigdb/cards/GOZGIT_ESR1_TARGETS_DN
GRADE_COLON_CANCER_UP	TSTA3|SCRIB|POLR2F|STARD10|CDC42EP1|ESYT2|GPAA1|GAPDH|CDC123|CPSF1|BCL7C|PXK|ETV4|HDC	0.049	http://www.broadinstitute.org/gsea/msigdb/cards/GRADE_COLON_CANCER_UP
GRADE_COLON_VS_RECTAL_CANCER_DN	RNASE4	0.0211	http://www.broadinstitute.org/gsea/msigdb/cards/GRADE_COLON_VS_RECTAL_CANCER_DN
GROSS_HYPOXIA_VIA_ELK3_AND_HIF1A_UP	SOAT1	0.0367	http://www.broadinstitute.org/gsea/msigdb/cards/GROSS_HYPOXIA_VIA_ELK3_AND_HIF1A_UP
GSE10211_UV_INACT_SENDAI_VS_LIVE_SENDAI_VIRUS_TRACHEAL_EPITHELIAL_CELLS_UP	ABTB2|POLE2	0.04	http://www.broadinstitute.org/gsea/msigdb/cards/GSE10211_UV_INACT_SENDAI_VS_LIVE_SENDAI_VIRUS_TRACHEAL_EPITHELIAL_CELLS_UP
GSE10239_KLRG1INT_VS_KLRG1HIGH_EFF_CD8_TCELL_UP	GTF2H3|PGP|TRMT1|PSMG3|ETV4	0.0168	http://www.broadinstitute.org/gsea/msigdb/cards/GSE10239_KLRG1INT_VS_KLRG1HIGH_EFF_CD8_TCELL_UP
GSE10239_MEMORY_VS_DAY4.5_EFF_CD8_TCELL_UP	KAT2A|GRAMD4|OGG1	0.0021	http://www.broadinstitute.org/gsea/msigdb/cards/GSE10239_MEMORY_VS_DAY4.5_EFF_CD8_TCELL_UP
GSE10273_HIGH_IL7_VS_HIGH_IL7_AND_IRF4_IN_IRF4_8_NULL_PRE_BCELL_DN	GPAA1|RMI2|ABTB2|MORN2	0.036	http://www.broadinstitute.org/gsea/msigdb/cards/GSE10273_HIGH_IL7_VS_HIGH_IL7_AND_IRF4_IN_IRF4_8_NULL_PRE_BCELL_DN
GSE10273_HIGH_VS_LOW_IL7_TREATED_IRF4_8_NULL_PRE_BCELL_UP	MTMR6|PHLDB2|TBC1D15|GNPDA1|DEPDC7|ZNRF3|CD34|CYP4V2|MICALL1|FNIP1|OSBPL8|DIO2	0.0311	http://www.broadinstitute.org/gsea/msigdb/cards/GSE10273_HIGH_VS_LOW_IL7_TREATED_IRF4_8_NULL_PRE_BCELL_UP
GSE10325_LUPUS_CD4_TCELL_VS_LUPUS_MYELOID_DN	CYFIP1	0.0336	http://www.broadinstitute.org/gsea/msigdb/cards/GSE10325_LUPUS_CD4_TCELL_VS_LUPUS_MYELOID_DN
GSE10500_ARTHRITIC_SYNOVIAL_FLUID_VS_HEALTHY_MACROPHAGE_DN	APPL1	0.0203	http://www.broadinstitute.org/gsea/msigdb/cards/GSE10500_ARTHRITIC_SYNOVIAL_FLUID_VS_HEALTHY_MACROPHAGE_DN
GSE11057_EFF_MEM_VS_CENT_MEM_CD4_TCELL_UP	TIMP1|S100A4|CYFIP1|TBK1|GALNT4|CDC42EP1	0.0196	http://www.broadinstitute.org/gsea/msigdb/cards/GSE11057_EFF_MEM_VS_CENT_MEM_CD4_TCELL_UP
GSE11864_CSF1_VS_CSF1_IFNG_PAM3CYS_IN_MAC_UP	GPAA1|PLCB2|ADARB2|CYHR1|ATP13A1	0.0413	http://www.broadinstitute.org/gsea/msigdb/cards/GSE11864_CSF1_VS_CSF1_IFNG_PAM3CYS_IN_MAC_UP
GSE11924_TH1_VS_TH2_CD4_TCELL_DN	MTMR6|LAMC2|TBK1|NR3C1	0.0148	http://www.broadinstitute.org/gsea/msigdb/cards/GSE11924_TH1_VS_TH2_CD4_TCELL_DN
GSE11924_TH2_VS_TH17_CD4_TCELL_UP	MTMR6|FKBP7|CPEB1	0.0117	http://www.broadinstitute.org/gsea/msigdb/cards/GSE11924_TH2_VS_TH17_CD4_TCELL_UP
GSE11961_FOLLICULAR_BCELL_VS_GERMINAL_CENTER_BCELL_DAY7_UP	APPL1|CD34|PLA2G4A|NRP1	0.0101	http://www.broadinstitute.org/gsea/msigdb/cards/GSE11961_FOLLICULAR_BCELL_VS_GERMINAL_CENTER_BCELL_DAY7_UP
GSE11961_FOLLICULAR_BCELL_VS_MEMORY_BCELL_DAY7_UP	TRIB1|SMARCD1|CNP|SART3	0.0143	http://www.broadinstitute.org/gsea/msigdb/cards/GSE11961_FOLLICULAR_BCELL_VS_MEMORY_BCELL_DAY7_UP
GSE11961_MEMORY_BCELL_DAY40_VS_GERMINAL_CENTER_BCELL_DAY40_DN	NDUFC2|ACO1|SMARCD1|STARD10	0.0142	http://www.broadinstitute.org/gsea/msigdb/cards/GSE11961_MEMORY_BCELL_DAY40_VS_GERMINAL_CENTER_BCELL_DAY40_DN
GSE11961_MEMORY_BCELL_DAY7_VS_PLASMA_CELL_DAY7_UP	FKBP7|CYFIP1|NR3C1|STARD10	0.038	http://www.broadinstitute.org/gsea/msigdb/cards/GSE11961_MEMORY_BCELL_DAY7_VS_PLASMA_CELL_DAY7_UP
GSE12003_MIR223_KO_VS_WT_BM_PROGENITOR_4D_CULTURE_UP	RAPGEF6|SOAT1|TGFBR1|NRP1|NR3C1	0.024	http://www.broadinstitute.org/gsea/msigdb/cards/GSE12003_MIR223_KO_VS_WT_BM_PROGENITOR_4D_CULTURE_UP
GSE12845_IGD_NEG_BLOOD_VS_NAIVE_TONSIL_BCELL_DN	MTMR6	0.0101	http://www.broadinstitute.org/gsea/msigdb/cards/GSE12845_IGD_NEG_BLOOD_VS_NAIVE_TONSIL_BCELL_DN
GSE12845_IGD_POS_BLOOD_VS_DARKZONE_GC_TONSIL_BCELL_DN	POLE2	0.0238	http://www.broadinstitute.org/gsea/msigdb/cards/GSE12845_IGD_POS_BLOOD_VS_DARKZONE_GC_TONSIL_BCELL_DN
GSE12963_UNINF_VS_ENV_AND_NEF_AND_VPR_DEFICIENT_HIV1_INF_CD4_TCELL_UP	ZFP57|OSTM1	0.0189	http://www.broadinstitute.org/gsea/msigdb/cards/GSE12963_UNINF_VS_ENV_AND_NEF_AND_VPR_DEFICIENT_HIV1_INF_CD4_TCELL_UP
GSE13229_IMM_VS_INTMATURE_NKCELL_UP	CYFIP1	0.0498	http://www.broadinstitute.org/gsea/msigdb/cards/GSE13229_IMM_VS_INTMATURE_NKCELL_UP
GSE13306_TREG_VS_TCONV_LAMINA_PROPRIA_DN	NGLY1|TGFBR2|SLC30A7|NR3C1	0.0058	http://www.broadinstitute.org/gsea/msigdb/cards/GSE13306_TREG_VS_TCONV_LAMINA_PROPRIA_DN
GSE13411_SWITCHED_MEMORY_BCELL_VS_PLASMA_CELL_DN	IGHMBP2|PKP3|MICALL1|RAP1GAP2	0.0237	http://www.broadinstitute.org/gsea/msigdb/cards/GSE13411_SWITCHED_MEMORY_BCELL_VS_PLASMA_CELL_DN
GSE13485_DAY1_VS_DAY21_YF17D_VACCINE_PBMC_UP	TLE3	0.0259	http://www.broadinstitute.org/gsea/msigdb/cards/GSE13485_DAY1_VS_DAY21_YF17D_VACCINE_PBMC_UP
GSE13493_DP_VS_CD8POS_THYMOCYTE_DN	TONSL|LFNG|KAT2A|GRAMD4|SLC30A7|POLE2	0.0495	http://www.broadinstitute.org/gsea/msigdb/cards/GSE13493_DP_VS_CD8POS_THYMOCYTE_DN
GSE13522_CTRL_VS_T_CRUZI_Y_STRAIN_INF_SKIN_IFNAR_KO_UP	TMEM9B|TGFBR2|VTI1B	0.04	http://www.broadinstitute.org/gsea/msigdb/cards/GSE13522_CTRL_VS_T_CRUZI_Y_STRAIN_INF_SKIN_IFNAR_KO_UP
GSE14000_TRANSLATED_RNA_VS_MRNA_16H_LPS_DC_UP	SCRIB|SLC25A17	0.0323	http://www.broadinstitute.org/gsea/msigdb/cards/GSE14000_TRANSLATED_RNA_VS_MRNA_16H_LPS_DC_UP
GSE14308_INDUCED_VS_NATURAL_TREG_UP	DDX11	0.0102	http://www.broadinstitute.org/gsea/msigdb/cards/GSE14308_INDUCED_VS_NATURAL_TREG_UP
GSE14308_TH1_VS_TH17_UP	NEK7|NIPA1|HLA-G|CYFIP1|VTI1B	0.0292	http://www.broadinstitute.org/gsea/msigdb/cards/GSE14308_TH1_VS_TH17_UP
GSE14308_TH17_VS_INDUCED_TREG_UP	RNASE4|CNP|OSBPL8|VTI1B	0.0081	http://www.broadinstitute.org/gsea/msigdb/cards/GSE14308_TH17_VS_INDUCED_TREG_UP
GSE14308_TH17_VS_NAIVE_CD4_TCELL_UP	GAPDH|AGBL5|PPP1R16A	0.041	http://www.broadinstitute.org/gsea/msigdb/cards/GSE14308_TH17_VS_NAIVE_CD4_TCELL_UP
GSE1432_1H_VS_6H_IFNG_MICROGLIA_UP	PCCA|GRAMD4|OGG1|TRIB1|TLE3	0.0159	http://www.broadinstitute.org/gsea/msigdb/cards/GSE1432_1H_VS_6H_IFNG_MICROGLIA_UP
GSE14350_TREG_VS_TEFF_IN_IL2RB_KO_DN	TONSL|DNMT1|PPIL1|ETV4|STARD10	0.0237	http://www.broadinstitute.org/gsea/msigdb/cards/GSE14350_TREG_VS_TEFF_IN_IL2RB_KO_DN
GSE14413_UNSTIM_VS_IFNB_STIM_RAW264_CELLS_UP	ADARB2	0.039	http://www.broadinstitute.org/gsea/msigdb/cards/GSE14413_UNSTIM_VS_IFNB_STIM_RAW264_CELLS_UP
GSE1448_ANTI_VALPHA2_VS_VBETA5_DP_THYMOCYTE_DN	SMARCD1|POLE2	0.0139	http://www.broadinstitute.org/gsea/msigdb/cards/GSE1448_ANTI_VALPHA2_VS_VBETA5_DP_THYMOCYTE_DN
GSE15330_HSC_VS_LYMPHOID_PRIMED_MULTIPOTENT_PROGENITOR_IKAROS_KO_DN	BCDIN3D|SART3	0.0318	http://www.broadinstitute.org/gsea/msigdb/cards/GSE15330_HSC_VS_LYMPHOID_PRIMED_MULTIPOTENT_PROGENITOR_IKAROS_KO_DN
GSE15659_CD45RA_NEG_CD4_TCELL_VS_ACTIVATED_TREG_UP	CYFIP1	0.0424	http://www.broadinstitute.org/gsea/msigdb/cards/GSE15659_CD45RA_NEG_CD4_TCELL_VS_ACTIVATED_TREG_UP
GSE15735_CTRL_VS_HDAC_INHIBITOR_TREATED_CD4_TCELL_12H_UP	ARPC5L|TRABD|DDX54|POLR3H|PPIL1|CNP|STARD10|BCDIN3D|PPCS	0	http://www.broadinstitute.org/gsea/msigdb/cards/GSE15735_CTRL_VS_HDAC_INHIBITOR_TREATED_CD4_TCELL_12H_UP
GSE15767_MED_VS_SCS_MAC_LN_UP	MTMR6|DOCK4|FNIP1|B3GALNT1	0.0167	http://www.broadinstitute.org/gsea/msigdb/cards/GSE15767_MED_VS_SCS_MAC_LN_UP
GSE15930_NAIVE_VS_48H_IN_VITRO_STIM_IFNAB_CD8_TCELL_DN	PMS2|SLC25A17|MRPS18B|RRP1B	0.0421	http://www.broadinstitute.org/gsea/msigdb/cards/GSE15930_NAIVE_VS_48H_IN_VITRO_STIM_IFNAB_CD8_TCELL_DN
GSE15930_NAIVE_VS_72H_IN_VITRO_STIM_IFNAB_CD8_TCELL_DN	DNMT1|PAFAH1B3	0.0468	http://www.broadinstitute.org/gsea/msigdb/cards/GSE15930_NAIVE_VS_72H_IN_VITRO_STIM_IFNAB_CD8_TCELL_DN
GSE16385_IFNG_TNF_VS_IL4_STIM_MACROPHAGE_UP	MTMR6|TBK1	0.0124	http://www.broadinstitute.org/gsea/msigdb/cards/GSE16385_IFNG_TNF_VS_IL4_STIM_MACROPHAGE_UP
GSE16385_MONOCYTE_VS_12H_ROSIGLITAZONE_IL4_TREATED_MACROPHAGE_DN	GTF2H3|SLC25A17	0.0271	http://www.broadinstitute.org/gsea/msigdb/cards/GSE16385_MONOCYTE_VS_12H_ROSIGLITAZONE_IL4_TREATED_MACROPHAGE_DN
GSE16385_UNTREATED_VS_12H_ROSIGLITAZONE_IFNG_TNF_TREATED_MACROPHAGE_DN	ARPC5L|PSMG3|MORN2	0.0313	http://www.broadinstitute.org/gsea/msigdb/cards/GSE16385_UNTREATED_VS_12H_ROSIGLITAZONE_IFNG_TNF_TREATED_MACROPHAGE_DN
GSE16385_UNTREATED_VS_12H_ROSIGLITAZONE_IL4_TREATED_MACROPHAGE_DN	NEK7|DOCK4|APPL1|HOXB3	0.028	http://www.broadinstitute.org/gsea/msigdb/cards/GSE16385_UNTREATED_VS_12H_ROSIGLITAZONE_IL4_TREATED_MACROPHAGE_DN
GSE16450_CTRL_VS_IFNA_6H_STIM_IMMATURE_NEURON_CELL_LINE_UP	NGLY1|ZC3H12C|PCCA|RB1|ANKRD46|UBR1|FNIP1|OSBPL8	0.0218	http://www.broadinstitute.org/gsea/msigdb/cards/GSE16450_CTRL_VS_IFNA_6H_STIM_IMMATURE_NEURON_CELL_LINE_UP
GSE16522_ANTI_CD3CD28_STIM_VS_UNSTIM_MEMORY_CD8_TCELL_DN	CYP4V2|CELF2|PXK|TMEM9B|RASGRP1	0.0116	http://www.broadinstitute.org/gsea/msigdb/cards/GSE16522_ANTI_CD3CD28_STIM_VS_UNSTIM_MEMORY_CD8_TCELL_DN
GSE17186_CD21LOW_VS_CD21HIGH_TRANSITIONAL_BCELL_CORD_BLOOD_DN	PMS2|POLR3H|TRMT1|PPCS|BCDIN3D	0.0262	http://www.broadinstitute.org/gsea/msigdb/cards/GSE17186_CD21LOW_VS_CD21HIGH_TRANSITIONAL_BCELL_CORD_BLOOD_DN
GSE17186_MEMORY_VS_CD21HIGH_TRANSITIONAL_BCELL_UP	PTGS2|NRP1|CYFIP1|RASAL2	0.002	http://www.broadinstitute.org/gsea/msigdb/cards/GSE17186_MEMORY_VS_CD21HIGH_TRANSITIONAL_BCELL_UP
GSE17186_MEMORY_VS_CD21LOW_TRANSITIONAL_BCELL_DN	PMS2|TUT1|DDX54|CNP|BCDIN3D	0.006	http://www.broadinstitute.org/gsea/msigdb/cards/GSE17186_MEMORY_VS_CD21LOW_TRANSITIONAL_BCELL_DN
GSE17186_NAIVE_VS_CD21LOW_TRANSITIONAL_BCELL_CORD_BLOOD_UP	TUSC3|TGFBR2|RFTN1|RASGRP1	0.0492	http://www.broadinstitute.org/gsea/msigdb/cards/GSE17186_NAIVE_VS_CD21LOW_TRANSITIONAL_BCELL_CORD_BLOOD_UP
GSE17301_ACD3_ACD28_VS_ACD3_ACD28_AND_IFNA2_STIM_CD8_TCELL_DN	CHD7|OGG1	0.0061	http://www.broadinstitute.org/gsea/msigdb/cards/GSE17301_ACD3_ACD28_VS_ACD3_ACD28_AND_IFNA2_STIM_CD8_TCELL_DN
GSE17301_CTRL_VS_48H_ACD3_ACD28_IFNA5_STIM_CD8_TCELL_UP	RAPGEF6|GNPDA1|FNIP1	0.0199	http://www.broadinstitute.org/gsea/msigdb/cards/GSE17301_CTRL_VS_48H_ACD3_ACD28_IFNA5_STIM_CD8_TCELL_UP
GSE17580_UNINFECTED_VS_S_MANSONI_INF_TREG_DN	DNMT1|PAFAH1B3|PGP|POLR3H|BCL7C|FECH|STARD10	0.0196	http://www.broadinstitute.org/gsea/msigdb/cards/GSE17580_UNINFECTED_VS_S_MANSONI_INF_TREG_DN
GSE17721_0.5H_VS_4H_GARDIQUIMOD_BMDC_DN	SACM1L|SLC30A7|NR3C1	0.012	http://www.broadinstitute.org/gsea/msigdb/cards/GSE17721_0.5H_VS_4H_GARDIQUIMOD_BMDC_DN
GSE17721_12H_VS_24H_LPS_BMDC_UP	ELAC1|NEK7|ZC3H12C|TGFBR1|PXK	0.0463	http://www.broadinstitute.org/gsea/msigdb/cards/GSE17721_12H_VS_24H_LPS_BMDC_UP
GSE17721_4_VS_24H_CPG_BMDC_DN	SOAT1|CYFIP1|SPN	0.0462	http://www.broadinstitute.org/gsea/msigdb/cards/GSE17721_4_VS_24H_CPG_BMDC_DN
GSE17721_CPG_VS_GARDIQUIMOD_1H_BMDC_UP	DAPP1|TBC1D15|SCARA3|PORCN|SLC25A17|TBK1|KLHL13	0.0384	http://www.broadinstitute.org/gsea/msigdb/cards/GSE17721_CPG_VS_GARDIQUIMOD_1H_BMDC_UP
GSE17721_CTRL_VS_CPG_24H_BMDC_UP	DAPP1|GIMAP6|ANKRD46|CELF2	0.0359	http://www.broadinstitute.org/gsea/msigdb/cards/GSE17721_CTRL_VS_CPG_24H_BMDC_UP
GSE17721_CTRL_VS_CPG_4H_BMDC_UP	RNASE4	0.0204	http://www.broadinstitute.org/gsea/msigdb/cards/GSE17721_CTRL_VS_CPG_4H_BMDC_UP
GSE17721_CTRL_VS_LPS_4H_BMDC_UP	RNASE4	0.029	http://www.broadinstitute.org/gsea/msigdb/cards/GSE17721_CTRL_VS_LPS_4H_BMDC_UP
GSE17721_CTRL_VS_PAM3CSK4_0.5H_BMDC_UP	SACM1L|FKBP7	0.0147	http://www.broadinstitute.org/gsea/msigdb/cards/GSE17721_CTRL_VS_PAM3CSK4_0.5H_BMDC_UP
GSE17721_LPS_VS_GARDIQUIMOD_2H_BMDC_DN	CPEB1|TMEM9B|NEK9	0.0182	http://www.broadinstitute.org/gsea/msigdb/cards/GSE17721_LPS_VS_GARDIQUIMOD_2H_BMDC_DN
GSE17721_LPS_VS_PAM3CSK4_16H_BMDC_DN	SACM1L|TMEM9B|TGFBR2|CYFIP1|NEK9	0	http://www.broadinstitute.org/gsea/msigdb/cards/GSE17721_LPS_VS_PAM3CSK4_16H_BMDC_DN
GSE17721_LPS_VS_POLYIC_12H_BMDC_UP	SACM1L|PRRX1|NEK9	0.0039	http://www.broadinstitute.org/gsea/msigdb/cards/GSE17721_LPS_VS_POLYIC_12H_BMDC_UP
GSE17721_LPS_VS_POLYIC_24H_BMDC_DN	MTMR6|PLCB2|PRRX1|TBK1	0.0411	http://www.broadinstitute.org/gsea/msigdb/cards/GSE17721_LPS_VS_POLYIC_24H_BMDC_DN
GSE17721_PAM3CSK4_VS_CPG_1H_BMDC_DN	DAPP1|PTGS2|TBC1D15|DEPDC7	0.0019	http://www.broadinstitute.org/gsea/msigdb/cards/GSE17721_PAM3CSK4_VS_CPG_1H_BMDC_DN
GSE17721_PAM3CSK4_VS_GADIQUIMOD_16H_BMDC_UP	NDUFC2|SLC25A17	0.0245	http://www.broadinstitute.org/gsea/msigdb/cards/GSE17721_PAM3CSK4_VS_GADIQUIMOD_16H_BMDC_UP
GSE17721_PAM3CSK4_VS_GADIQUIMOD_24H_BMDC_UP	BAG1|POP5|LAMC2|SLC25A17	0.018	http://www.broadinstitute.org/gsea/msigdb/cards/GSE17721_PAM3CSK4_VS_GADIQUIMOD_24H_BMDC_UP
GSE17721_POLYIC_VS_CPG_16H_BMDC_UP	GNPDA1|PRRX1|RASA4|SLC30A7	0.0424	http://www.broadinstitute.org/gsea/msigdb/cards/GSE17721_POLYIC_VS_CPG_16H_BMDC_UP
GSE17721_POLYIC_VS_CPG_6H_BMDC_UP	DAPP1|RASAL2	0.0444	http://www.broadinstitute.org/gsea/msigdb/cards/GSE17721_POLYIC_VS_CPG_6H_BMDC_UP
GSE1791_CTRL_VS_NEUROMEDINU_IN_T_CELL_LINE_6H_DN	MTMR6|DNAAF2|NRP1|CYFIP1|OSBPL8	0.0333	http://www.broadinstitute.org/gsea/msigdb/cards/GSE1791_CTRL_VS_NEUROMEDINU_IN_T_CELL_LINE_6H_DN
GSE17974_2.5H_VS_72H_IL4_AND_ANTI_IL12_ACT_CD4_TCELL_UP	CTSO|RAPGEF6|MTMR6|SLC30A7|OSTM1|REL	0.0019	http://www.broadinstitute.org/gsea/msigdb/cards/GSE17974_2.5H_VS_72H_IL4_AND_ANTI_IL12_ACT_CD4_TCELL_UP
GSE17974_IL4_AND_ANTI_IL12_VS_UNTREATED_1H_ACT_CD4_TCELL_DN	DNAL4|RAP1GAP2|DYNLL2|ADRB1	0.0378	http://www.broadinstitute.org/gsea/msigdb/cards/GSE17974_IL4_AND_ANTI_IL12_VS_UNTREATED_1H_ACT_CD4_TCELL_DN
GSE18281_CORTICAL_THYMOCYTE_VS_WHOLE_CORTEX_THYMUS_DN	TBC1D15|VTI1B	0.0281	http://www.broadinstitute.org/gsea/msigdb/cards/GSE18281_CORTICAL_THYMOCYTE_VS_WHOLE_CORTEX_THYMUS_DN
GSE18791_CTRL_VS_NEWCASTLE_VIRUS_DC_10H_UP	TARBP2|POP5|MSH2|DNAAF2|POLR3H|TRMT1	0.0139	http://www.broadinstitute.org/gsea/msigdb/cards/GSE18791_CTRL_VS_NEWCASTLE_VIRUS_DC_10H_UP
GSE18791_CTRL_VS_NEWCASTLE_VIRUS_DC_1H_DN	PTGS2|NIPA1|FRS2	0.0097	http://www.broadinstitute.org/gsea/msigdb/cards/GSE18791_CTRL_VS_NEWCASTLE_VIRUS_DC_1H_DN
GSE18791_CTRL_VS_NEWCASTLE_VIRUS_DC_8H_UP	TARBP2|POP5|SCRIB|ZNRF3|DNAAF2|TRMT1	0.0058	http://www.broadinstitute.org/gsea/msigdb/cards/GSE18791_CTRL_VS_NEWCASTLE_VIRUS_DC_8H_UP
GSE18804_SPLEEN_MACROPHAGE_VS_BRAIN_TUMORAL_MACROPHAGE_UP	PTGS2|PRRX1|NEK9	0.0131	http://www.broadinstitute.org/gsea/msigdb/cards/GSE18804_SPLEEN_MACROPHAGE_VS_BRAIN_TUMORAL_MACROPHAGE_UP
GSE19772_CTRL_VS_HCMV_INF_MONOCYTES_AND_PI3K_INHIBITION_UP	MLF2|LAMC2|TRIB1|MICALL1	0.0061	http://www.broadinstitute.org/gsea/msigdb/cards/GSE19772_CTRL_VS_HCMV_INF_MONOCYTES_AND_PI3K_INHIBITION_UP
GSE19772_CTRL_VS_HCMV_INF_MONOCYTES_UP	CYP4V2|ANKRD46|CYFIP1|NRP1	0.0446	http://www.broadinstitute.org/gsea/msigdb/cards/GSE19772_CTRL_VS_HCMV_INF_MONOCYTES_UP
GSE19888_CTRL_VS_A3R_ACTIVATION_MAST_CELL_UP	GPT|PRRC2B|DDX11	0.022	http://www.broadinstitute.org/gsea/msigdb/cards/GSE19888_CTRL_VS_A3R_ACTIVATION_MAST_CELL_UP
GSE19888_CTRL_VS_T_CELL_MEMBRANES_ACT_MAST_CELL_DN	TRIB1|MICALL1	0.0236	http://www.broadinstitute.org/gsea/msigdb/cards/GSE19888_CTRL_VS_T_CELL_MEMBRANES_ACT_MAST_CELL_DN
GSE19941_IL10_KO_VS_IL10_KO_AND_NFKBP50_KO_UNSTIM_MACROPHAGE_DN	MAP3K6|RAC3|LAMC2	0.016	http://www.broadinstitute.org/gsea/msigdb/cards/GSE19941_IL10_KO_VS_IL10_KO_AND_NFKBP50_KO_UNSTIM_MACROPHAGE_DN
GSE19941_LPS_VS_LPS_AND_IL10_STIM_IL10_KO_MACROPHAGE_UP	POLE2	0.024	http://www.broadinstitute.org/gsea/msigdb/cards/GSE19941_LPS_VS_LPS_AND_IL10_STIM_IL10_KO_MACROPHAGE_UP
GSE20366_CD103_KLRG1_DP_VS_DN_TREG_UP	DDX11	0.0078	http://www.broadinstitute.org/gsea/msigdb/cards/GSE20366_CD103_KLRG1_DP_VS_DN_TREG_UP
GSE20715_0H_VS_24H_OZONE_LUNG_DN	MAP3K6|TIMP1|ARPC5L|TUT1|SCRIB|POP5|TRIB1|C22ORF23	0.002	http://www.broadinstitute.org/gsea/msigdb/cards/GSE20715_0H_VS_24H_OZONE_LUNG_DN
GSE20715_WT_VS_TLR4_KO_LUNG_UP	RAPGEF6|MTMR6|PTGS2|TBC1D15|ST13	0.0077	http://www.broadinstitute.org/gsea/msigdb/cards/GSE20715_WT_VS_TLR4_KO_LUNG_UP
GSE20727_H2O2_VS_ROS_INHIBITOR_TREATED_DC_DN	TBC1D15|ZDHHC17|TGFBR2|NR3C1|RASGRP1	0.0104	http://www.broadinstitute.org/gsea/msigdb/cards/GSE20727_H2O2_VS_ROS_INHIBITOR_TREATED_DC_DN
GSE21063_CTRL_VS_ANTI_IGM_STIM_BCELL_3H_DN	SOAT1|GALNT4	0.021	http://www.broadinstitute.org/gsea/msigdb/cards/GSE21063_CTRL_VS_ANTI_IGM_STIM_BCELL_3H_DN
GSE21063_CTRL_VS_ANTI_IGM_STIM_BCELL_NFATC1_KO_3H_UP	SOAT1|S100A4|TMEM9B|HLA-G|B3GALNT1	0.0482	http://www.broadinstitute.org/gsea/msigdb/cards/GSE21063_CTRL_VS_ANTI_IGM_STIM_BCELL_NFATC1_KO_3H_UP
GSE21063_WT_VS_NFATC1_KO_8H_ANTI_IGM_STIM_BCELL_DN	DDX54|ACO1|TRMT1|CYHR1	0.0085	http://www.broadinstitute.org/gsea/msigdb/cards/GSE21063_WT_VS_NFATC1_KO_8H_ANTI_IGM_STIM_BCELL_DN
GSE21360_NAIVE_VS_SECONDARY_MEMORY_CD8_TCELL_DN	SOAT1|FNIP1|OSBPL8	0.0114	http://www.broadinstitute.org/gsea/msigdb/cards/GSE21360_NAIVE_VS_SECONDARY_MEMORY_CD8_TCELL_DN
GSE21546_SAP1A_KO_VS_SAP1A_KO_AND_ELK1_KO_ANTI_CD3_STIM_DP_THYMOCYTES_DN	TBC1D15|APPL1|MITF|CD34|RNASE4|TGFBR2|NRP1|OSBPL8	0.0021	http://www.broadinstitute.org/gsea/msigdb/cards/GSE21546_SAP1A_KO_VS_SAP1A_KO_AND_ELK1_KO_ANTI_CD3_STIM_DP_THYMOCYTES_DN
GSE21546_WT_VS_SAP1A_KO_ANTI_CD3_STIM_DP_THYMOCYTES_DN	FBXL19|GTF2H3|SMUG1	0.0132	http://www.broadinstitute.org/gsea/msigdb/cards/GSE21546_WT_VS_SAP1A_KO_ANTI_CD3_STIM_DP_THYMOCYTES_DN
GSE21670_IL6_VS_TGFB_AND_IL6_TREATED_CD4_TCELL_DN	ADARB2	0.0369	http://www.broadinstitute.org/gsea/msigdb/cards/GSE21670_IL6_VS_TGFB_AND_IL6_TREATED_CD4_TCELL_DN
GSE21670_IL6_VS_TGFB_AND_IL6_TREATED_CD4_TCELL_UP	CTSO|RAPGEF6|GIMAP6|CELF2|TGFBR2	0.0019	http://www.broadinstitute.org/gsea/msigdb/cards/GSE21670_IL6_VS_TGFB_AND_IL6_TREATED_CD4_TCELL_UP
GSE21774_CD56_BRIGHT_VS_DIM_CD62L_POSITIVE_NK_CELL_UP	NIPA1|OSBPL8|OSTM1	0.0263	http://www.broadinstitute.org/gsea/msigdb/cards/GSE21774_CD56_BRIGHT_VS_DIM_CD62L_POSITIVE_NK_CELL_UP
GSE21927_UNTREATED_VS_GMCSF_IL6_TREATED_BONE_MARROW_UP	TLE3	0.0237	http://www.broadinstitute.org/gsea/msigdb/cards/GSE21927_UNTREATED_VS_GMCSF_IL6_TREATED_BONE_MARROW_UP
GSE22033_UNTREATED_VS_MRL24_TREATED_MEF_DN	RAPGEF6|NR3C1	0.0133	http://www.broadinstitute.org/gsea/msigdb/cards/GSE22033_UNTREATED_VS_MRL24_TREATED_MEF_DN
GSE22103_UNSTIM_VS_LPS_STIM_NEUTROPHIL_UP	ARPC5L|HIVEP3|LFNG|SPIN4|MRPS18B|TRIB1|PSMG3	0.0467	http://www.broadinstitute.org/gsea/msigdb/cards/GSE22103_UNSTIM_VS_LPS_STIM_NEUTROPHIL_UP
GSE22589_HEALTHY_VS_SIV_INFECTED_DC_UP	PPP1R16A|POLR3H|MRPS18B|ANKRD54|PTPRE|CNP|DDX11	0.0397	http://www.broadinstitute.org/gsea/msigdb/cards/GSE22589_HEALTHY_VS_SIV_INFECTED_DC_UP
GSE22601_DOUBLE_NEGATIVE_VS_IMMATURE_CD4_SP_THYMOCYTE_DN	CTSO|FECH	0.0227	http://www.broadinstitute.org/gsea/msigdb/cards/GSE22601_DOUBLE_NEGATIVE_VS_IMMATURE_CD4_SP_THYMOCYTE_DN
GSE22886_NAIVE_BCELL_VS_NEUTROPHIL_UP	APPL1|RFTN1|NEK9	0	http://www.broadinstitute.org/gsea/msigdb/cards/GSE22886_NAIVE_BCELL_VS_NEUTROPHIL_UP
GSE22886_NAIVE_CD4_TCELL_VS_12H_ACT_TH2_DN	NEK7|SACM1L|CYFIP1	0.0098	http://www.broadinstitute.org/gsea/msigdb/cards/GSE22886_NAIVE_CD4_TCELL_VS_12H_ACT_TH2_DN
GSE22886_NAIVE_CD8_TCELL_VS_NEUTROPHIL_UP	APPL1|VTI1B	0	http://www.broadinstitute.org/gsea/msigdb/cards/GSE22886_NAIVE_CD8_TCELL_VS_NEUTROPHIL_UP
GSE22886_NEUTROPHIL_VS_DC_DN	SOAT1|APPL1|MITF|GRAMD4|CYFIP1|VTI1B|ATP13A1	0.0113	http://www.broadinstitute.org/gsea/msigdb/cards/GSE22886_NEUTROPHIL_VS_DC_DN
GSE22935_24H_VS_48H_MBOVIS_BCG_STIM_MYD88_KO_MACROPHAGE_DN	CYFIP1	0.0437	http://www.broadinstitute.org/gsea/msigdb/cards/GSE22935_24H_VS_48H_MBOVIS_BCG_STIM_MYD88_KO_MACROPHAGE_DN
GSE22935_UNSTIM_VS_24H_MBOVIS_BCG_STIM_MACROPHAGE_DN	DDIT4L|MTMR6|PRRX1|TBK1|NR3C1|KLHL13	0.0361	http://www.broadinstitute.org/gsea/msigdb/cards/GSE22935_UNSTIM_VS_24H_MBOVIS_BCG_STIM_MACROPHAGE_DN
GSE22935_WT_VS_MYD88_KO_MACROPHAGE_24H_MBOVIS_BCG_STIM_UP	RNASE4|VTI1B|B3GALNT1	0.0097	http://www.broadinstitute.org/gsea/msigdb/cards/GSE22935_WT_VS_MYD88_KO_MACROPHAGE_24H_MBOVIS_BCG_STIM_UP
GSE22935_WT_VS_MYD88_KO_MACROPHAGE_48H_MBOVIS_BCG_STIM_DN	SOAT1|TGFBR1|AEBP1|SLC30A7|ACER3	0.0481	http://www.broadinstitute.org/gsea/msigdb/cards/GSE22935_WT_VS_MYD88_KO_MACROPHAGE_48H_MBOVIS_BCG_STIM_DN
GSE23308_CTRL_VS_CORTICOSTERONE_TREATED_MACROPHAGE_MINERALCORTICOID_REC_KO_DN	MTMR6|NGLY1|RNASE4|CELF2|TBK1|ST13|B3GALNT1	0.004	http://www.broadinstitute.org/gsea/msigdb/cards/GSE23308_CTRL_VS_CORTICOSTERONE_TREATED_MACROPHAGE_MINERALCORTICOID_REC_KO_DN
GSE23398_WT_VS_IL2_KO_CD4_TCELL_SCURFY_MOUSE_DN	MTMR6|RNASE4	0	http://www.broadinstitute.org/gsea/msigdb/cards/GSE23398_WT_VS_IL2_KO_CD4_TCELL_SCURFY_MOUSE_DN
GSE23505_UNTREATED_VS_4DAY_IL6_IL1_TREATED_CD4_TCELL_UP	TONSL|CDC123|AGBL5|POLE2	0.0102	http://www.broadinstitute.org/gsea/msigdb/cards/GSE23505_UNTREATED_VS_4DAY_IL6_IL1_TREATED_CD4_TCELL_UP
GSE23984_CTRL_VS_HYPOCALEMIC_VITAMIND_ANALOG_TCELL_DN	HIVEP3|HGF|RNASE4|EYA1|B3GALNT1|RFTN1	0.024	http://www.broadinstitute.org/gsea/msigdb/cards/GSE23984_CTRL_VS_HYPOCALEMIC_VITAMIND_ANALOG_TCELL_DN
GSE2405_0H_VS_6H_A_PHAGOCYTOPHILUM_STIM_NEUTROPHIL_DN	CTSO|EYA1|FECH	0.0476	http://www.broadinstitute.org/gsea/msigdb/cards/GSE2405_0H_VS_6H_A_PHAGOCYTOPHILUM_STIM_NEUTROPHIL_DN
GSE24142_ADULT_VS_FETAL_EARLY_THYMIC_PROGENITOR_UP	AR|GIMAP6|CYP4V2|NR3C1	0.0185	http://www.broadinstitute.org/gsea/msigdb/cards/GSE24142_ADULT_VS_FETAL_EARLY_THYMIC_PROGENITOR_UP
GSE24142_DN2_VS_DN3_THYMOCYTE_ADULT_DN	RAPGEF6|PLXDC1|TGFBR1|NRP1|NR3C1	0.049	http://www.broadinstitute.org/gsea/msigdb/cards/GSE24142_DN2_VS_DN3_THYMOCYTE_ADULT_DN
GSE24142_EARLY_THYMIC_PROGENITOR_VS_DN2_THYMOCYTE_ADULT_UP	S100A4|CD34|CYP4V2|TGFBR2|PTPRE|DENND5A|TBK1	0.0094	http://www.broadinstitute.org/gsea/msigdb/cards/GSE24142_EARLY_THYMIC_PROGENITOR_VS_DN2_THYMOCYTE_ADULT_UP
GSE24142_EARLY_THYMIC_PROGENITOR_VS_DN2_THYMOCYTE_UP	S100A4|MITF|CD34|PLA2G4A|TGFBR2|PTPRE|DENND5A|GALNT4	0.031	http://www.broadinstitute.org/gsea/msigdb/cards/GSE24142_EARLY_THYMIC_PROGENITOR_VS_DN2_THYMOCYTE_UP
GSE24142_EARLY_THYMIC_PROGENITOR_VS_DN3_THYMOCYTE_ADULT_UP	GIMAP6|S100A4|CYP4V2|PDGFRB|PTPRE|DENND5A|GALNT4|BMP1	0.0343	http://www.broadinstitute.org/gsea/msigdb/cards/GSE24142_EARLY_THYMIC_PROGENITOR_VS_DN3_THYMOCYTE_ADULT_UP
GSE24142_EARLY_THYMIC_PROGENITOR_VS_DN3_THYMOCYTE_UP	S100A4|CD34|PLA2G4A|CYFIP1|PTPRE|DENND5A	0.0377	http://www.broadinstitute.org/gsea/msigdb/cards/GSE24142_EARLY_THYMIC_PROGENITOR_VS_DN3_THYMOCYTE_UP
GSE24574_BCL6_LOW_TFH_VS_NAIVE_CD4_TCELL_UP	PAFAH1B3|SCRIB	0	http://www.broadinstitute.org/gsea/msigdb/cards/GSE24574_BCL6_LOW_TFH_VS_NAIVE_CD4_TCELL_UP
GSE24634_IL4_VS_CTRL_TREATED_NAIVE_CD4_TCELL_DAY10_DN	CTSO|PLA2G4A|NRP1	0.0173	http://www.broadinstitute.org/gsea/msigdb/cards/GSE24634_IL4_VS_CTRL_TREATED_NAIVE_CD4_TCELL_DAY10_DN
GSE24634_NAIVE_CD4_TCELL_VS_DAY10_IL4_CONV_TREG_UP	HGF|PRRX1|TGFBR2	0.0331	http://www.broadinstitute.org/gsea/msigdb/cards/GSE24634_NAIVE_CD4_TCELL_VS_DAY10_IL4_CONV_TREG_UP
GSE24634_NAIVE_CD4_TCELL_VS_DAY5_IL4_CONV_TREG_DN	NDUFC2|ABTB2|CNP|POLE2	0.0085	http://www.broadinstitute.org/gsea/msigdb/cards/GSE24634_NAIVE_CD4_TCELL_VS_DAY5_IL4_CONV_TREG_DN
GSE24726_WT_VS_E2-2_KO_PDC_UP	RNASE4|TRMT1|NRP1|OSBPL8|B3GALNT1	0.0324	http://www.broadinstitute.org/gsea/msigdb/cards/GSE24726_WT_VS_E2-2_KO_PDC_UP
GSE25085_FETAL_LIVER_VS_FETAL_BM_SP4_THYMIC_IMPLANT_DN	PLA2G4A|NR3C1	0.0345	http://www.broadinstitute.org/gsea/msigdb/cards/GSE25085_FETAL_LIVER_VS_FETAL_BM_SP4_THYMIC_IMPLANT_DN
GSE25087_FETAL_VS_ADULT_TREG_UP	CYFIP1	0.0386	http://www.broadinstitute.org/gsea/msigdb/cards/GSE25087_FETAL_VS_ADULT_TREG_UP
GSE25087_TREG_VS_TCONV_ADULT_UP	S100A4|TBK1	0.0407	http://www.broadinstitute.org/gsea/msigdb/cards/GSE25087_TREG_VS_TCONV_ADULT_UP
GSE25087_TREG_VS_TCONV_FETUS_DN	CHD7|KAT2A	0.0378	http://www.broadinstitute.org/gsea/msigdb/cards/GSE25087_TREG_VS_TCONV_FETUS_DN
GSE25088_IL4_VS_IL4_AND_ROSIGLITAZONE_STIM_STAT6_KO_MACROPHAGE_DAY10_DN	SCN1B|UBR1|TBK1|OSTM1	0.0283	http://www.broadinstitute.org/gsea/msigdb/cards/GSE25088_IL4_VS_IL4_AND_ROSIGLITAZONE_STIM_STAT6_KO_MACROPHAGE_DAY10_DN
GSE25088_ROSIGLITAZONE_VS_IL4_AND_ROSIGLITAZONE_STIM_MACROPHAGE_DAY10_UP	RNASE4	0.0329	http://www.broadinstitute.org/gsea/msigdb/cards/GSE25088_ROSIGLITAZONE_VS_IL4_AND_ROSIGLITAZONE_STIM_MACROPHAGE_DAY10_UP
GSE25088_WT_VS_STAT6_KO_MACROPHAGE_DN	DNMT1|SMARCD1|DDX11|POLE2	0.002	http://www.broadinstitute.org/gsea/msigdb/cards/GSE25088_WT_VS_STAT6_KO_MACROPHAGE_DN
GSE25088_WT_VS_STAT6_KO_MACROPHAGE_IL4_STIM_DN	DNMT1|SMARCD1	0.0431	http://www.broadinstitute.org/gsea/msigdb/cards/GSE25088_WT_VS_STAT6_KO_MACROPHAGE_IL4_STIM_DN
GSE25088_WT_VS_STAT6_KO_MACROPHAGE_ROSIGLITAZONE_STIM_DN	SCAI|OSTM1	0.0305	http://www.broadinstitute.org/gsea/msigdb/cards/GSE25088_WT_VS_STAT6_KO_MACROPHAGE_ROSIGLITAZONE_STIM_DN
GSE25123_CTRL_VS_IL4_STIM_PPARG_KO_MACROPHAGE_UP	GPAA1|XRCC3|PSMG3|POLR2F|STARD10	0.0277	http://www.broadinstitute.org/gsea/msigdb/cards/GSE25123_CTRL_VS_IL4_STIM_PPARG_KO_MACROPHAGE_UP
GSE25123_CTRL_VS_ROSIGLITAZONE_STIM_MACROPHAGE_UP	TLE3|MORN2|STARD10	0.0415	http://www.broadinstitute.org/gsea/msigdb/cards/GSE25123_CTRL_VS_ROSIGLITAZONE_STIM_MACROPHAGE_UP
GSE25123_IL4_VS_IL4_AND_ROSIGLITAZONE_STIM_PPARG_KO_MACROPHAGE_DAY10_UP	GPT	0.0326	http://www.broadinstitute.org/gsea/msigdb/cards/GSE25123_IL4_VS_IL4_AND_ROSIGLITAZONE_STIM_PPARG_KO_MACROPHAGE_DAY10_UP
GSE26023_PHD3_KO_VS_WT_NEUTROPHIL_HYPOXIA_DN	TRABD|DDX54|PAFAH1B3|TEK|OGG1|TMEM9B|ABTB2	0.0467	http://www.broadinstitute.org/gsea/msigdb/cards/GSE26023_PHD3_KO_VS_WT_NEUTROPHIL_HYPOXIA_DN
GSE26030_TH1_VS_TH17_RESTIMULATED_DAY15_POST_POLARIZATION_DN	PMS2|SLC25A17	0.0348	http://www.broadinstitute.org/gsea/msigdb/cards/GSE26030_TH1_VS_TH17_RESTIMULATED_DAY15_POST_POLARIZATION_DN
GSE26290_WT_VS_PDK1_KO_ANTI_CD3_AND_IL2_STIM_CD8_TCELL_DN	SCRIB|USP6NL|SMARCD1|ADRB1	0.0318	http://www.broadinstitute.org/gsea/msigdb/cards/GSE26290_WT_VS_PDK1_KO_ANTI_CD3_AND_IL2_STIM_CD8_TCELL_DN
GSE26890_CXCR1_NEG_VS_POS_EFFECTOR_CD8_TCELL_UP	CHD7|ABTB2	0.0239	http://www.broadinstitute.org/gsea/msigdb/cards/GSE26890_CXCR1_NEG_VS_POS_EFFECTOR_CD8_TCELL_UP
GSE26928_NAIVE_VS_CENT_MEMORY_CD4_TCELL_UP	POP5|ANKS1A|LAMC2|PRRC2B|BCDIN3D	0.0393	http://www.broadinstitute.org/gsea/msigdb/cards/GSE26928_NAIVE_VS_CENT_MEMORY_CD4_TCELL_UP
GSE27241_WT_CTRL_VS_DIGOXIN_TREATED_RORGT_KO_CD4_TCELL_IN_TH17_POLARIZING_CONDITIONS_DN	DDX54|BCDIN3D	0.0042	http://www.broadinstitute.org/gsea/msigdb/cards/GSE27241_WT_CTRL_VS_DIGOXIN_TREATED_RORGT_KO_CD4_TCELL_IN_TH17_POLARIZING_CONDITIONS_DN
GSE27241_WT_VS_RORGT_KO_TH17_POLARIZED_CD4_TCELL_TREATED_WITH_DIGOXIN_DN	PLXDC1|RASA4|NRP1|RFTN1	0.0276	http://www.broadinstitute.org/gsea/msigdb/cards/GSE27241_WT_VS_RORGT_KO_TH17_POLARIZED_CD4_TCELL_TREATED_WITH_DIGOXIN_DN
GSE2770_IL12_VS_TGFB_AND_IL12_TREATED_ACT_CD4_TCELL_6H_DN	PLCB2|DAPP1|RNASE4|VTI1B|OSTM1	0.0058	http://www.broadinstitute.org/gsea/msigdb/cards/GSE2770_IL12_VS_TGFB_AND_IL12_TREATED_ACT_CD4_TCELL_6H_DN
GSE2770_TGFB_AND_IL4_ACT_VS_ACT_CD4_TCELL_6H_DN	POLE2	0.012	http://www.broadinstitute.org/gsea/msigdb/cards/GSE2770_TGFB_AND_IL4_ACT_VS_ACT_CD4_TCELL_6H_DN
GSE2770_TGFB_AND_IL4_VS_IL12_TREATED_ACT_CD4_TCELL_48H_DN	TRABD|TRIB1|MICALL1|DYNLL2	0.0397	http://www.broadinstitute.org/gsea/msigdb/cards/GSE2770_TGFB_AND_IL4_VS_IL12_TREATED_ACT_CD4_TCELL_48H_DN
GSE2770_TGFB_AND_IL4_VS_IL12_TREATED_ACT_CD4_TCELL_48H_UP	MAP3K6|PAFAH1B3|TLE3	0.026	http://www.broadinstitute.org/gsea/msigdb/cards/GSE2770_TGFB_AND_IL4_VS_IL12_TREATED_ACT_CD4_TCELL_48H_UP
GSE2770_TGFB_AND_IL4_VS_IL4_TREATED_ACT_CD4_TCELL_2H_UP	SCN1B|RNASE4|RFTN1	0.0452	http://www.broadinstitute.org/gsea/msigdb/cards/GSE2770_TGFB_AND_IL4_VS_IL4_TREATED_ACT_CD4_TCELL_2H_UP
GSE2770_TGFB_AND_IL4_VS_IL4_TREATED_ACT_CD4_TCELL_48H_DN	TLE3	0.0441	http://www.broadinstitute.org/gsea/msigdb/cards/GSE2770_TGFB_AND_IL4_VS_IL4_TREATED_ACT_CD4_TCELL_48H_DN
GSE2770_UNTREATED_VS_IL4_TREATED_ACT_CD4_TCELL_2H_DN	TONSL|MSH2|DNAAF2|PGP	0.0494	http://www.broadinstitute.org/gsea/msigdb/cards/GSE2770_UNTREATED_VS_IL4_TREATED_ACT_CD4_TCELL_2H_DN
GSE27786_BCELL_VS_CD4_TCELL_UP	SCAI|GALNT4|RFTN1	0.002	http://www.broadinstitute.org/gsea/msigdb/cards/GSE27786_BCELL_VS_CD4_TCELL_UP
GSE27786_BCELL_VS_NKCELL_DN	TMEM9B|OSTM1|OSBPL8|B3GALNT1	0.0077	http://www.broadinstitute.org/gsea/msigdb/cards/GSE27786_BCELL_VS_NKCELL_DN
GSE27786_LIN_NEG_VS_CD8_TCELL_UP	CYFIP1	0.0359	http://www.broadinstitute.org/gsea/msigdb/cards/GSE27786_LIN_NEG_VS_CD8_TCELL_UP
GSE27786_LSK_VS_BCELL_DN	GIMAP6|VTI1B|NR3C1|GALNT4	0.0133	http://www.broadinstitute.org/gsea/msigdb/cards/GSE27786_LSK_VS_BCELL_DN
GSE27786_NEUTROPHIL_VS_MONO_MAC_DN	CPSF1|DNAAF2|LAMC2|DYNLL2	0.0373	http://www.broadinstitute.org/gsea/msigdb/cards/GSE27786_NEUTROPHIL_VS_MONO_MAC_DN
GSE27786_NKTCELL_VS_ERYTHROBLAST_DN	USP6NL|TRIB1|STK11|STARD10	0.014	http://www.broadinstitute.org/gsea/msigdb/cards/GSE27786_NKTCELL_VS_ERYTHROBLAST_DN
GSE27859_CD11C_INT_F480_HI_MACROPHAGE_VS_CD11C_ING_F480_INT_DC_DN	DAPP1|TBC1D15|TGFBR2	0.0317	http://www.broadinstitute.org/gsea/msigdb/cards/GSE27859_CD11C_INT_F480_HI_MACROPHAGE_VS_CD11C_ING_F480_INT_DC_DN
GSE27859_DC_VS_CD11C_INT_F480_INT_DC_DN	KAT2A|CPSF1|DYNLL2|ATP13A1	0.0353	http://www.broadinstitute.org/gsea/msigdb/cards/GSE27859_DC_VS_CD11C_INT_F480_INT_DC_DN
GSE27859_MACROPHAGE_VS_DC_UP	CYFIP1|TBK1	0.0021	http://www.broadinstitute.org/gsea/msigdb/cards/GSE27859_MACROPHAGE_VS_DC_UP
GSE28726_NAIVE_CD4_TCELL_VS_NAIVE_VA24NEG_NKTCELL_UP	POLE2	0.0122	http://www.broadinstitute.org/gsea/msigdb/cards/GSE28726_NAIVE_CD4_TCELL_VS_NAIVE_VA24NEG_NKTCELL_UP
GSE28726_NAIVE_VS_ACTIVATED_CD4_TCELL_DN	CYFIP1	0.0385	http://www.broadinstitute.org/gsea/msigdb/cards/GSE28726_NAIVE_VS_ACTIVATED_CD4_TCELL_DN
GSE28737_WT_VS_BCL6_HET_MARGINAL_ZONE_BCELL_DN	CHD7|TRIB1	0.0438	http://www.broadinstitute.org/gsea/msigdb/cards/GSE28737_WT_VS_BCL6_HET_MARGINAL_ZONE_BCELL_DN
GSE28737_WT_VS_BCL6_KO_FOLLICULAR_BCELL_DN	DAPP1|S100A4|HDC	0.0432	http://www.broadinstitute.org/gsea/msigdb/cards/GSE28737_WT_VS_BCL6_KO_FOLLICULAR_BCELL_DN
GSE29164_CD8_TCELL_VS_CD8_TCELL_AND_IL12_TREATED_MELANOMA_DAY7_UP	NEK7|GNPDA1|CELF2|CYFIP1|RAP1GAP2|DENND5A|NEK9	0.0145	http://www.broadinstitute.org/gsea/msigdb/cards/GSE29164_CD8_TCELL_VS_CD8_TCELL_AND_IL12_TREATED_MELANOMA_DAY7_UP
GSE29164_UNTREATED_VS_CD8_TCELL_AND_IL12_TREATED_MELANOMA_DAY7_DN	BAG1|TRIB1	0.0356	http://www.broadinstitute.org/gsea/msigdb/cards/GSE29164_UNTREATED_VS_CD8_TCELL_AND_IL12_TREATED_MELANOMA_DAY7_DN
GSE29614_CTRL_VS_TIV_FLU_VACCINE_PBMC_2007_UP	ADARB2	0.0301	http://www.broadinstitute.org/gsea/msigdb/cards/GSE29614_CTRL_VS_TIV_FLU_VACCINE_PBMC_2007_UP
GSE29615_CTRL_VS_DAY3_LAIV_IFLU_VACCINE_PBMC_UP	MTMR6|TBC1D15	0.0138	http://www.broadinstitute.org/gsea/msigdb/cards/GSE29615_CTRL_VS_DAY3_LAIV_IFLU_VACCINE_PBMC_UP
GSE29615_DAY3_VS_DAY7_LAIV_FLU_VACCINE_PBMC_DN	MTMR6|TBC1D15|TMEM9B|DIO2	0.0444	http://www.broadinstitute.org/gsea/msigdb/cards/GSE29615_DAY3_VS_DAY7_LAIV_FLU_VACCINE_PBMC_DN
GSE29618_LAIV_VS_TIV_FLU_VACCINE_DAY7_BCELL_UP	GPT	0.0325	http://www.broadinstitute.org/gsea/msigdb/cards/GSE29618_LAIV_VS_TIV_FLU_VACCINE_DAY7_BCELL_UP
GSE29618_MONOCYTE_VS_PDC_DAY7_FLU_VACCINE_DN	NGLY1|AEBP1|ZDHHC17|NRP1	0.0292	http://www.broadinstitute.org/gsea/msigdb/cards/GSE29618_MONOCYTE_VS_PDC_DAY7_FLU_VACCINE_DN
GSE29618_MONOCYTE_VS_PDC_DN	NGLY1|AEBP1|ZDHHC17|NRP1	0.0158	http://www.broadinstitute.org/gsea/msigdb/cards/GSE29618_MONOCYTE_VS_PDC_DN
GSE29618_PDC_VS_MDC_DAY7_FLU_VACCINE_UP	NGLY1|AEBP1|ZDHHC17|NRP1	0.0167	http://www.broadinstitute.org/gsea/msigdb/cards/GSE29618_PDC_VS_MDC_DAY7_FLU_VACCINE_UP
GSE29618_PDC_VS_MDC_UP	AEBP1|ZDHHC17|NRP1	0.0446	http://www.broadinstitute.org/gsea/msigdb/cards/GSE29618_PDC_VS_MDC_UP
GSE29618_PRE_VS_DAY7_FLU_VACCINE_BCELL_DN	SMUG1|RAC3|PRRC2B	0.0277	http://www.broadinstitute.org/gsea/msigdb/cards/GSE29618_PRE_VS_DAY7_FLU_VACCINE_BCELL_DN
GSE30083_SP2_VS_SP4_THYMOCYTE_DN	CYP4V2|NRP1|SPN	0.0437	http://www.broadinstitute.org/gsea/msigdb/cards/GSE30083_SP2_VS_SP4_THYMOCYTE_DN
GSE3039_B2_VS_B1_BCELL_DN	GPAA1|KAT2A	0.0431	http://www.broadinstitute.org/gsea/msigdb/cards/GSE3039_B2_VS_B1_BCELL_DN
GSE30971_CTRL_VS_LPS_STIM_MACROPHAGE_WBP7_HET_2H_UP	PTGS2|DENND5A|NR3C1|RFTN1	0.0138	http://www.broadinstitute.org/gsea/msigdb/cards/GSE30971_CTRL_VS_LPS_STIM_MACROPHAGE_WBP7_HET_2H_UP
GSE30971_CTRL_VS_LPS_STIM_MACROPHAGE_WBP7_KO_4H_UP	PTGS2|OSBPL8|RFTN1	0.0183	http://www.broadinstitute.org/gsea/msigdb/cards/GSE30971_CTRL_VS_LPS_STIM_MACROPHAGE_WBP7_KO_4H_UP
GSE31082_DN_VS_CD8_SP_THYMOCYTE_UP	PHF5A|GTF2H3|DDX54|POLR3H|GLT8D1|SART3	0.004	http://www.broadinstitute.org/gsea/msigdb/cards/GSE31082_DN_VS_CD8_SP_THYMOCYTE_UP
GSE31082_DP_VS_CD8_SP_THYMOCYTE_UP	DNAL4|PAFAH1B3	0.0084	http://www.broadinstitute.org/gsea/msigdb/cards/GSE31082_DP_VS_CD8_SP_THYMOCYTE_UP
GSE3203_UNTREATED_VS_IFNB_TREATED_LN_BCELL_UP	SOAT1|ANKRD54|OSBPL8|TBK1	0.0179	http://www.broadinstitute.org/gsea/msigdb/cards/GSE3203_UNTREATED_VS_IFNB_TREATED_LN_BCELL_UP
GSE32034_UNTREATED_VS_ROSIGLIZATONE_TREATED_LY6C_HIGH_MONOCYTE_DN	BAG1|NDUFC2	0.0298	http://www.broadinstitute.org/gsea/msigdb/cards/GSE32034_UNTREATED_VS_ROSIGLIZATONE_TREATED_LY6C_HIGH_MONOCYTE_DN
GSE32164_RESTING_DIFFERENTIATED_VS_ALTERNATIVELY_ACT_M2_MACROPHAGE_DN	SACM1L|RNASE4|CYFIP1|NRP1	0	http://www.broadinstitute.org/gsea/msigdb/cards/GSE32164_RESTING_DIFFERENTIATED_VS_ALTERNATIVELY_ACT_M2_MACROPHAGE_DN
GSE32423_CTRL_VS_IL7_IL4_MEMORY_CD8_TCELL_DN	IGHMBP2|KAT2A|NDUFC2|DENND5A|POLE2	0.0038	http://www.broadinstitute.org/gsea/msigdb/cards/GSE32423_CTRL_VS_IL7_IL4_MEMORY_CD8_TCELL_DN
GSE32423_MEMORY_VS_NAIVE_CD8_TCELL_IL7_IL4_UP	RNASE4	0.0119	http://www.broadinstitute.org/gsea/msigdb/cards/GSE32423_MEMORY_VS_NAIVE_CD8_TCELL_IL7_IL4_UP
GSE32986_UNSTIM_VS_GMCSF_AND_CURDLAN_HIGHDOSE_STIM_DC_DN	CELF2|CYP4V2|ZDHHC17|TGFBR2|PRRC2B|NEK9	0.0479	http://www.broadinstitute.org/gsea/msigdb/cards/GSE32986_UNSTIM_VS_GMCSF_AND_CURDLAN_HIGHDOSE_STIM_DC_DN
GSE32986_UNSTIM_VS_GMCSF_STIM_DC_UP	PLXDC1|MAGEE1|ZDHHC17|TGFBR2	0.0179	http://www.broadinstitute.org/gsea/msigdb/cards/GSE32986_UNSTIM_VS_GMCSF_STIM_DC_UP
GSE33292_WT_VS_TCF1_KO_DN3_THYMOCYTE_DN	KAT2A|POLE2	0.024	http://www.broadinstitute.org/gsea/msigdb/cards/GSE33292_WT_VS_TCF1_KO_DN3_THYMOCYTE_DN
GSE33424_CD161_HIGH_VS_INT_CD8_TCELL_DN	S100A4|PTGS2|NRP1	0.0228	http://www.broadinstitute.org/gsea/msigdb/cards/GSE33424_CD161_HIGH_VS_INT_CD8_TCELL_DN
GSE34515_CD16_NEG_MONOCYTE_VS_DC_UP	MTMR6|NEK7|KCTD9|OSBPL8|OSTM1	0.0041	http://www.broadinstitute.org/gsea/msigdb/cards/GSE34515_CD16_NEG_MONOCYTE_VS_DC_UP
GSE34515_CD16_POS_MONOCYTE_VS_DC_DN	RNF150|DEPDC7|CYP4V2|EIF5A2|TGFBR2|DENND5A	0.024	http://www.broadinstitute.org/gsea/msigdb/cards/GSE34515_CD16_POS_MONOCYTE_VS_DC_DN
GSE360_CTRL_VS_B_MALAYI_HIGH_DOSE_MAC_DN	BAG1|DDX11	0.0104	http://www.broadinstitute.org/gsea/msigdb/cards/GSE360_CTRL_VS_B_MALAYI_HIGH_DOSE_MAC_DN
GSE360_CTRL_VS_B_MALAYI_HIGH_DOSE_MAC_UP	RNASE4	0.0279	http://www.broadinstitute.org/gsea/msigdb/cards/GSE360_CTRL_VS_B_MALAYI_HIGH_DOSE_MAC_UP
GSE360_L_DONOVANI_VS_M_TUBERCULOSIS_DC_DN	RNASE4	0.0178	http://www.broadinstitute.org/gsea/msigdb/cards/GSE360_L_DONOVANI_VS_M_TUBERCULOSIS_DC_DN
GSE360_L_MAJOR_VS_B_MALAYI_HIGH_DOSE_MAC_UP	VTI1B|BMP1	0.0328	http://www.broadinstitute.org/gsea/msigdb/cards/GSE360_L_MAJOR_VS_B_MALAYI_HIGH_DOSE_MAC_UP
GSE360_T_GONDII_VS_B_MALAYI_LOW_DOSE_DC_DN	S100A4|TGFBR2|ATXN3	0.0226	http://www.broadinstitute.org/gsea/msigdb/cards/GSE360_T_GONDII_VS_B_MALAYI_LOW_DOSE_DC_DN
GSE360_T_GONDII_VS_B_MALAYI_LOW_DOSE_DC_UP	TUSC3|NEK7|HGF|CELF2|RFTN1	0.0139	http://www.broadinstitute.org/gsea/msigdb/cards/GSE360_T_GONDII_VS_B_MALAYI_LOW_DOSE_DC_UP
GSE36392_TYPE_2_MYELOID_VS_MAC_IL25_TREATED_LUNG_UP	PTGS2|PXK|HDC	0.0449	http://www.broadinstitute.org/gsea/msigdb/cards/GSE36392_TYPE_2_MYELOID_VS_MAC_IL25_TREATED_LUNG_UP
GSE36888_STAT5_AB_KNOCKIN_VS_WT_TCELL_IL2_TREATED_17H_DN	NEK7|PTGS2|FRS2	0.0159	http://www.broadinstitute.org/gsea/msigdb/cards/GSE36888_STAT5_AB_KNOCKIN_VS_WT_TCELL_IL2_TREATED_17H_DN
GSE36888_UNTREATED_VS_IL2_TREATED_TCELL_17H_DN	PTGS2|RFTN1|GALNT4	0.0101	http://www.broadinstitute.org/gsea/msigdb/cards/GSE36888_UNTREATED_VS_IL2_TREATED_TCELL_17H_DN
GSE36888_UNTREATED_VS_IL2_TREATED_TCELL_17H_UP	HGF|FECH|RASAL2	0.0057	http://www.broadinstitute.org/gsea/msigdb/cards/GSE36888_UNTREATED_VS_IL2_TREATED_TCELL_17H_UP
GSE36888_UNTREATED_VS_IL2_TREATED_TCELL_6H_DN	FECH	0	http://www.broadinstitute.org/gsea/msigdb/cards/GSE36888_UNTREATED_VS_IL2_TREATED_TCELL_6H_DN
GSE3720_UNSTIM_VS_PMA_STIM_VD1_GAMMADELTA_TCELL_UP	KAT2A|POLR3H	0.0299	http://www.broadinstitute.org/gsea/msigdb/cards/GSE3720_UNSTIM_VS_PMA_STIM_VD1_GAMMADELTA_TCELL_UP
GSE37301_CD4_TCELL_VS_GRANULOCYTE_MONOCYTE_PROGENITOR_DN	PLCB2|VARS|PAFAH1B3|TRIB1|ABTB2	0.0488	http://www.broadinstitute.org/gsea/msigdb/cards/GSE37301_CD4_TCELL_VS_GRANULOCYTE_MONOCYTE_PROGENITOR_DN
GSE37301_MULTIPOTENT_PROGENITOR_VS_GRAN_MONO_PROGENITOR_DN	S100A4|PLA2G4A|PXK|HLA-G|TBK1|HDC	0.0282	http://www.broadinstitute.org/gsea/msigdb/cards/GSE37301_MULTIPOTENT_PROGENITOR_VS_GRAN_MONO_PROGENITOR_DN
GSE37319_WT_VS_RC3H1_KO_CD44LOW_CD8_TCELL_DN	S100A4|NEK7	0.0322	http://www.broadinstitute.org/gsea/msigdb/cards/GSE37319_WT_VS_RC3H1_KO_CD44LOW_CD8_TCELL_DN
GSE37416_0H_VS_24H_F_TULARENSIS_LVS_NEUTROPHIL_UP	SOAT1	0.0328	http://www.broadinstitute.org/gsea/msigdb/cards/GSE37416_0H_VS_24H_F_TULARENSIS_LVS_NEUTROPHIL_UP
GSE37416_CTRL_VS_0H_F_TULARENSIS_LVS_NEUTROPHIL_UP	HIF1AN|DDX54|SMARCD1	0.0144	http://www.broadinstitute.org/gsea/msigdb/cards/GSE37416_CTRL_VS_0H_F_TULARENSIS_LVS_NEUTROPHIL_UP
GSE37532_WT_VS_PPARG_KO_LN_TCONV_UP	RAPGEF6|MAGEE1|ZDHHC17|NR3C1	0.0303	http://www.broadinstitute.org/gsea/msigdb/cards/GSE37532_WT_VS_PPARG_KO_LN_TCONV_UP
GSE37532_WT_VS_PPARG_KO_VISCERAL_ADIPOSE_TISSUE_TCONV_DN	SCRIB|GRAMD4|DNAAF2|ACO1|RRP1B|POLR2F	0.0041	http://www.broadinstitute.org/gsea/msigdb/cards/GSE37532_WT_VS_PPARG_KO_VISCERAL_ADIPOSE_TISSUE_TCONV_DN
GSE37533_PPARG1_FOXP3_VS_FOXP3_TRANSDUCED_CD4_TCELL_PIOGLITAZONE_TREATED_DN	SCRIB|ACO1|TRIB1	0.0199	http://www.broadinstitute.org/gsea/msigdb/cards/GSE37533_PPARG1_FOXP3_VS_FOXP3_TRANSDUCED_CD4_TCELL_PIOGLITAZONE_TREATED_DN
GSE37533_UNTREATED_VS_PIOGLIZATONE_TREATED_CD4_TCELL_PPARG2_AND_FOXP3_TRASDUCED_DN	MLF2|CYHR1|STARD10	0.0376	http://www.broadinstitute.org/gsea/msigdb/cards/GSE37533_UNTREATED_VS_PIOGLIZATONE_TREATED_CD4_TCELL_PPARG2_AND_FOXP3_TRASDUCED_DN
GSE37563_WT_VS_CTLA4_KO_CD4_TCELL_D4_POST_IMMUNIZATION_UP	RAPGEF6|CTSO|ZDHHC17|CYHR1|OSBPL8|PPCS|NEK9	0.0317	http://www.broadinstitute.org/gsea/msigdb/cards/GSE37563_WT_VS_CTLA4_KO_CD4_TCELL_D4_POST_IMMUNIZATION_UP
GSE37605_FOXP3_FUSION_GFP_VS_IRES_GFP_TREG_C57BL6_DN	FKBP7|RASAL2	0.0415	http://www.broadinstitute.org/gsea/msigdb/cards/GSE37605_FOXP3_FUSION_GFP_VS_IRES_GFP_TREG_C57BL6_DN
GSE37605_FOXP3_FUSION_GFP_VS_IRES_GFP_TREG_C57BL6_UP	PTGS2|PLXDC1|FKBP7|EYA1	0.0097	http://www.broadinstitute.org/gsea/msigdb/cards/GSE37605_FOXP3_FUSION_GFP_VS_IRES_GFP_TREG_C57BL6_UP
GSE38304_MYC_NEG_VS_POS_GC_BCELL_UP	SHE|ZDHHC17|NR3C1|RFTN1	0.0426	http://www.broadinstitute.org/gsea/msigdb/cards/GSE38304_MYC_NEG_VS_POS_GC_BCELL_UP
GSE38696_LIGHT_ZONE_VS_DARK_ZONE_BCELL_UP	RAPGEF6|CTSO|TUSC3|CELF2|ZDHHC17|NEK9	0.0019	http://www.broadinstitute.org/gsea/msigdb/cards/GSE38696_LIGHT_ZONE_VS_DARK_ZONE_BCELL_UP
GSE39556_CD8A_DC_VS_NK_CELL_DN	MTMR6|AEBP1|TGFBR2|RASGRP1	0.0345	http://www.broadinstitute.org/gsea/msigdb/cards/GSE39556_CD8A_DC_VS_NK_CELL_DN
GSE39556_CD8A_DC_VS_NK_CELL_MOUSE_3H_POST_POLYIC_INJ_UP	POLE2	0.0219	http://www.broadinstitute.org/gsea/msigdb/cards/GSE39556_CD8A_DC_VS_NK_CELL_MOUSE_3H_POST_POLYIC_INJ_UP
GSE3982_BASOPHIL_VS_CENT_MEMORY_CD4_TCELL_DN	RAPGEF6|DNAL4|HIF1AN|KAT2A|MICALL1	0.0304	http://www.broadinstitute.org/gsea/msigdb/cards/GSE3982_BASOPHIL_VS_CENT_MEMORY_CD4_TCELL_DN
GSE3982_BCELL_VS_EFF_MEMORY_CD4_TCELL_DN	FECH|BMP1	0.0341	http://www.broadinstitute.org/gsea/msigdb/cards/GSE3982_BCELL_VS_EFF_MEMORY_CD4_TCELL_DN
GSE3982_CENT_MEMORY_CD4_TCELL_VS_TH2_DN	ARPC5L|TSTA3|CDC123|XRCC3|POLE2	0.0471	http://www.broadinstitute.org/gsea/msigdb/cards/GSE3982_CENT_MEMORY_CD4_TCELL_VS_TH2_DN
GSE3982_CTRL_VS_IGE_STIM_MAST_CELL_DN	TLE3	0.0267	http://www.broadinstitute.org/gsea/msigdb/cards/GSE3982_CTRL_VS_IGE_STIM_MAST_CELL_DN
GSE3982_DC_VS_CENT_MEMORY_CD4_TCELL_DN	RAPGEF6|GIMAP6|CELF2	0.0431	http://www.broadinstitute.org/gsea/msigdb/cards/GSE3982_DC_VS_CENT_MEMORY_CD4_TCELL_DN
GSE3982_DC_VS_EFF_MEMORY_CD4_TCELL_DN	GIMAP6|CD34|CELF2	0.0417	http://www.broadinstitute.org/gsea/msigdb/cards/GSE3982_DC_VS_EFF_MEMORY_CD4_TCELL_DN
GSE3982_DC_VS_NEUTROPHIL_LPS_STIM_UP	NDUFC2|SLC25A17	0.0342	http://www.broadinstitute.org/gsea/msigdb/cards/GSE3982_DC_VS_NEUTROPHIL_LPS_STIM_UP
GSE3982_EOSINOPHIL_VS_NKCELL_DN	CYFIP1	0.0428	http://www.broadinstitute.org/gsea/msigdb/cards/GSE3982_EOSINOPHIL_VS_NKCELL_DN
GSE3982_MAC_VS_TH1_UP	GPT|TMEM9B|ATXN3|CYFIP1|OSBPL8|DENND5A|RASAL2	0.0212	http://www.broadinstitute.org/gsea/msigdb/cards/GSE3982_MAC_VS_TH1_UP
GSE3982_MAST_CELL_VS_CENT_MEMORY_CD4_TCELL_UP	FECH|CYFIP1|TBK1	0	http://www.broadinstitute.org/gsea/msigdb/cards/GSE3982_MAST_CELL_VS_CENT_MEMORY_CD4_TCELL_UP
GSE3982_MEMORY_CD4_TCELL_VS_TH2_UP	CTSO|ZDHHC17|TGFBR2|RASGRP1	0.034	http://www.broadinstitute.org/gsea/msigdb/cards/GSE3982_MEMORY_CD4_TCELL_VS_TH2_UP
GSE39820_TGFBETA1_VS_TGFBETA3_IN_IL6_TREATED_CD4_TCELL_DN	ARPC5L|GTF2H3|MORN2	0.0157	http://www.broadinstitute.org/gsea/msigdb/cards/GSE39820_TGFBETA1_VS_TGFBETA3_IN_IL6_TREATED_CD4_TCELL_DN
GSE39916_B_CELL_SPLEEN_VS_PLASMA_CELL_BONE_MARROW_DN	S100A4|RNASE4|NRP1	0.0164	http://www.broadinstitute.org/gsea/msigdb/cards/GSE39916_B_CELL_SPLEEN_VS_PLASMA_CELL_BONE_MARROW_DN
GSE40068_BCL6_POS_VS_NEG_CXCR5_POS_TFH_DN	RAPGEF6|ZDHHC17|ATXN3	0.0183	http://www.broadinstitute.org/gsea/msigdb/cards/GSE40068_BCL6_POS_VS_NEG_CXCR5_POS_TFH_DN
GSE40068_CXCR5NEG_BCL6NEG_CD4_TCELL_VS_CXCR5POS_BCL6NEG_TFH_UP	NGLY1|PLXDC1|NEK7	0.0244	http://www.broadinstitute.org/gsea/msigdb/cards/GSE40068_CXCR5NEG_BCL6NEG_CD4_TCELL_VS_CXCR5POS_BCL6NEG_TFH_UP
GSE40274_CTRL_VS_FOXP3_AND_LEF1_TRANSDUCED_ACTIVATED_CD4_TCELL_DN	ARPC5L|ACO1|STARD10	0.0447	http://www.broadinstitute.org/gsea/msigdb/cards/GSE40274_CTRL_VS_FOXP3_AND_LEF1_TRANSDUCED_ACTIVATED_CD4_TCELL_DN
GSE40274_CTRL_VS_XBP1_TRANSDUCED_ACTIVATED_CD4_TCELL_DN	MLF2|TARBP2|TRIB1|MRPS18B|ST13	0.0224	http://www.broadinstitute.org/gsea/msigdb/cards/GSE40274_CTRL_VS_XBP1_TRANSDUCED_ACTIVATED_CD4_TCELL_DN
GSE40274_LEF1_VS_FOXP3_AND_LEF1_TRANSDUCED_ACTIVATED_CD4_TCELL_UP	NEK7|MAGEE1|GNPDA1|CYP4V2|CYFIP1|OSTM1	0.0056	http://www.broadinstitute.org/gsea/msigdb/cards/GSE40274_LEF1_VS_FOXP3_AND_LEF1_TRANSDUCED_ACTIVATED_CD4_TCELL_UP
GSE40443_INDUCED_VS_TOTAL_TREG_UP	HIVEP3|PAFAH1B3|SLC25A17|TRIB1	0.038	http://www.broadinstitute.org/gsea/msigdb/cards/GSE40443_INDUCED_VS_TOTAL_TREG_UP
GSE40493_BCL6_KO_VS_WT_TREG_DN	ADARB2	0.0324	http://www.broadinstitute.org/gsea/msigdb/cards/GSE40493_BCL6_KO_VS_WT_TREG_DN
GSE40666_WT_VS_STAT1_KO_CD8_TCELL_WITH_IFNA_STIM_90MIN_DN	TLE3	0.0261	http://www.broadinstitute.org/gsea/msigdb/cards/GSE40666_WT_VS_STAT1_KO_CD8_TCELL_WITH_IFNA_STIM_90MIN_DN
GSE411_WT_VS_SOCS3_KO_MACROPHAGE_IL6_STIM_400MIN_UP	ZC3H12C|FNIP1|CYFIP1|RFTN1	0.034	http://www.broadinstitute.org/gsea/msigdb/cards/GSE411_WT_VS_SOCS3_KO_MACROPHAGE_IL6_STIM_400MIN_UP
GSE41176_UNSTIM_VS_ANTI_IGM_STIM_TAK1_KO_BCELL_24H_UP	GPAA1|BAG1|RAC3|MRPS18B	0.0148	http://www.broadinstitute.org/gsea/msigdb/cards/GSE41176_UNSTIM_VS_ANTI_IGM_STIM_TAK1_KO_BCELL_24H_UP
GSE41176_WT_VS_TAK1_KO_ANTI_IGM_STIM_BCELL_1H_DN	GXYLT2|SHE|CD34|CYFIP1	0.0395	http://www.broadinstitute.org/gsea/msigdb/cards/GSE41176_WT_VS_TAK1_KO_ANTI_IGM_STIM_BCELL_1H_DN
GSE41867_DAY6_EFFECTOR_VS_DAY30_EXHAUSTED_CD8_TCELL_LCMV_CLONE13_UP	DAPP1|FECH	0.004	http://www.broadinstitute.org/gsea/msigdb/cards/GSE41867_DAY6_EFFECTOR_VS_DAY30_EXHAUSTED_CD8_TCELL_LCMV_CLONE13_UP
GSE41867_NAIVE_VS_DAY30_LCMV_ARMSTRONG_MEMORY_CD8_TCELL_UP	PHF5A|CDC123|KCTD9|PPIL1|GLT8D1|DYNLL2	0.0267	http://www.broadinstitute.org/gsea/msigdb/cards/GSE41867_NAIVE_VS_DAY30_LCMV_ARMSTRONG_MEMORY_CD8_TCELL_UP
GSE42021_CD24HI_TREG_VS_CD24HI_TCONV_THYMUS_UP	PAFAH1B3|TYMP|MAF1|SART3	0.0163	http://www.broadinstitute.org/gsea/msigdb/cards/GSE42021_CD24HI_TREG_VS_CD24HI_TCONV_THYMUS_UP
GSE42021_CD24HI_VS_CD24LOW_TREG_THYMUS_DN	RAPGEF6|DAPP1|CNP	0.0188	http://www.broadinstitute.org/gsea/msigdb/cards/GSE42021_CD24HI_VS_CD24LOW_TREG_THYMUS_DN
GSE42724_B1_BCELL_VS_PLASMABLAST_UP	SOAT1|GAPDH|AGBL5|KAT2A|PGP|CNP|BCDIN3D|ADRB1	0.0404	http://www.broadinstitute.org/gsea/msigdb/cards/GSE42724_B1_BCELL_VS_PLASMABLAST_UP
GSE42724_MEMORY_VS_B1_BCELL_UP	MLF2|PMS2|RB1|OGG1|MAF1	0.0298	http://www.broadinstitute.org/gsea/msigdb/cards/GSE42724_MEMORY_VS_B1_BCELL_UP
GSE43863_TFH_VS_LY6C_INT_CXCR5POS_MEMORY_CD4_TCELL_UP	DDX11	0.0039	http://www.broadinstitute.org/gsea/msigdb/cards/GSE43863_TFH_VS_LY6C_INT_CXCR5POS_MEMORY_CD4_TCELL_UP
GSE43863_TFH_VS_LY6C_LOW_CXCR5NEG_EFFECTOR_CD4_TCELL_UP	DDX11	0.0042	http://www.broadinstitute.org/gsea/msigdb/cards/GSE43863_TFH_VS_LY6C_LOW_CXCR5NEG_EFFECTOR_CD4_TCELL_UP
GSE44649_NAIVE_VS_ACTIVATED_CD8_TCELL_MIR155_KO_DN	MTMR6|DEPDC7|SCAI|RASAL2|REL	0.0237	http://www.broadinstitute.org/gsea/msigdb/cards/GSE44649_NAIVE_VS_ACTIVATED_CD8_TCELL_MIR155_KO_DN
GSE45365_CD8A_DC_VS_CD11B_DC_UP	PRRX1|NEK9	0.0335	http://www.broadinstitute.org/gsea/msigdb/cards/GSE45365_CD8A_DC_VS_CD11B_DC_UP
GSE45365_CTRL_VS_MCMV_INFECTION_NK_CELL_DN	SMUG1|SCRIB|CYHR1	0.0061	http://www.broadinstitute.org/gsea/msigdb/cards/GSE45365_CTRL_VS_MCMV_INFECTION_NK_CELL_DN
GSE45365_NK_CELL_VS_CD11B_DC_MCMV_INFECTION_UP	GPAA1|PMS2|POP5	0.0426	http://www.broadinstitute.org/gsea/msigdb/cards/GSE45365_NK_CELL_VS_CD11B_DC_MCMV_INFECTION_UP
GSE45365_WT_VS_IFNAR_KO_CD11B_DC_UP	TUT1|KAT2A|KLHL13	0.0445	http://www.broadinstitute.org/gsea/msigdb/cards/GSE45365_WT_VS_IFNAR_KO_CD11B_DC_UP
GSE45881_CXCR6HI_VS_CXCR1LO_COLONIC_LAMINA_PROPRIA_UP	RAPGEF6|PLXDC1|CELF2|RUFY2|RASGRP1|HDC	0.0495	http://www.broadinstitute.org/gsea/msigdb/cards/GSE45881_CXCR6HI_VS_CXCR1LO_COLONIC_LAMINA_PROPRIA_UP
GSE4590_PRE_BCELL_VS_VPREB_POS_LARGE_PRE_BCELL_DN	GIMAP6|ZC3H12C|FNIP1|SCAI	0.0309	http://www.broadinstitute.org/gsea/msigdb/cards/GSE4590_PRE_BCELL_VS_VPREB_POS_LARGE_PRE_BCELL_DN
GSE46606_IRF4HIGH_VS_WT_CD40L_IL2_IL5_DAY3_STIMULATED_BCELL_UP	APPL1	0.0275	http://www.broadinstitute.org/gsea/msigdb/cards/GSE46606_IRF4HIGH_VS_WT_CD40L_IL2_IL5_DAY3_STIMULATED_BCELL_UP
GSE46606_UNSTIM_VS_CD40L_IL2_IL5_DAY1_STIMULATED_BCELL_DN	MAP3K6|CHD7|CDC123|BAG1|SLC25A17|TRIB1	0.0022	http://www.broadinstitute.org/gsea/msigdb/cards/GSE46606_UNSTIM_VS_CD40L_IL2_IL5_DAY1_STIMULATED_BCELL_DN
GSE4748_CTRL_VS_CYANOBACTERIUM_LPSLIKE_STIM_DC_1H_DN	MTMR6	0.0119	http://www.broadinstitute.org/gsea/msigdb/cards/GSE4748_CTRL_VS_CYANOBACTERIUM_LPSLIKE_STIM_DC_1H_DN
GSE4984_UNTREATED_VS_VEHICLE_CTRL_TREATED_DC_UP	FRS2|ATXN3|ESR1|NR3C1	0.0498	http://www.broadinstitute.org/gsea/msigdb/cards/GSE4984_UNTREATED_VS_VEHICLE_CTRL_TREATED_DC_UP
GSE5142_CTRL_VS_HTERT_TRANSDUCED_CD8_TCELL_EARLY_PASSAGE_CLONE_UP	SOAT1|S100A4|PAFAH1B3|RB1|RNASE4|CYFIP1	0.0314	http://www.broadinstitute.org/gsea/msigdb/cards/GSE5142_CTRL_VS_HTERT_TRANSDUCED_CD8_TCELL_EARLY_PASSAGE_CLONE_UP
GSE5542_UNTREATED_VS_IFNG_TREATED_EPITHELIAL_CELLS_24H_DN	RAPGEF6|CTSO|AEBP1|FECH	0.0205	http://www.broadinstitute.org/gsea/msigdb/cards/GSE5542_UNTREATED_VS_IFNG_TREATED_EPITHELIAL_CELLS_24H_DN
GSE5589_LPS_VS_LPS_AND_IL10_STIM_IL10_KO_MACROPHAGE_45MIN_UP	DOCK4|RNASE4|ANKRD46|TMEM9B|DENND5A|KIDINS220	0.019	http://www.broadinstitute.org/gsea/msigdb/cards/GSE5589_LPS_VS_LPS_AND_IL10_STIM_IL10_KO_MACROPHAGE_45MIN_UP
GSE5589_UNSTIM_VS_180MIN_LPS_AND_IL10_STIM_MACROPHAGE_UP	SOAT1|OSTM1	0.0191	http://www.broadinstitute.org/gsea/msigdb/cards/GSE5589_UNSTIM_VS_180MIN_LPS_AND_IL10_STIM_MACROPHAGE_UP
GSE5589_WT_VS_IL6_KO_LPS_STIM_MACROPHAGE_180MIN_UP	GTF2H3|TRIB1|PPIL1|STARD10	0.0475	http://www.broadinstitute.org/gsea/msigdb/cards/GSE5589_WT_VS_IL6_KO_LPS_STIM_MACROPHAGE_180MIN_UP
GSE5679_CTRL_VS_PPARG_LIGAND_ROSIGLITAZONE_TREATED_DC_UP	CHD7|POLE2	0.0103	http://www.broadinstitute.org/gsea/msigdb/cards/GSE5679_CTRL_VS_PPARG_LIGAND_ROSIGLITAZONE_TREATED_DC_UP
GSE5679_CTRL_VS_RARA_AGONIST_AM580_TREATED_DC_UP	CHD7|POLE2	0.004	http://www.broadinstitute.org/gsea/msigdb/cards/GSE5679_CTRL_VS_RARA_AGONIST_AM580_TREATED_DC_UP
GSE5960_TH1_VS_ANERGIC_TH1_DN	NEK7|GNPDA1|CYFIP1	0.0314	http://www.broadinstitute.org/gsea/msigdb/cards/GSE5960_TH1_VS_ANERGIC_TH1_DN
GSE6259_33D1_POS_VS_DEC205_POS_FLT3L_INDUCED_SPLENIC_DC_DN	AKR1B10|PLXDC1|NEK7|CELF2|B3GALNT1	0.0398	http://www.broadinstitute.org/gsea/msigdb/cards/GSE6259_33D1_POS_VS_DEC205_POS_FLT3L_INDUCED_SPLENIC_DC_DN
GSE6259_FLT3L_INDUCED_VS_WT_SPLENIC_DC_33D1_POS_UP	S100A4|PLA2G4A|HLA-G|OSTM1	0.0452	http://www.broadinstitute.org/gsea/msigdb/cards/GSE6259_FLT3L_INDUCED_VS_WT_SPLENIC_DC_33D1_POS_UP
GSE6269_HEALTHY_VS_FLU_INF_PBMC_UP	NR3C1|RFTN1	0.0214	http://www.broadinstitute.org/gsea/msigdb/cards/GSE6269_HEALTHY_VS_FLU_INF_PBMC_UP
GSE6269_HEALTHY_VS_STAPH_PNEUMO_INF_PBMC_DN	RNASE4	0.0286	http://www.broadinstitute.org/gsea/msigdb/cards/GSE6269_HEALTHY_VS_STAPH_PNEUMO_INF_PBMC_DN
GSE6269_STAPH_AUREUS_VS_STREP_PNEUMO_INF_PBMC_UP	HGF|TMEM9B|NRP1|ESR1|HDC	0.0238	http://www.broadinstitute.org/gsea/msigdb/cards/GSE6269_STAPH_AUREUS_VS_STREP_PNEUMO_INF_PBMC_UP
GSE6674_ANTI_IGM_VS_ANTI_IGM_AND_CPG_STIM_BCELL_DN	TUT1|DDX54|KAT2A|RRP1B	0	http://www.broadinstitute.org/gsea/msigdb/cards/GSE6674_ANTI_IGM_VS_ANTI_IGM_AND_CPG_STIM_BCELL_DN
GSE6875_TCONV_VS_FOXP3_KO_TREG_DN	RB1|RNASE4|CYFIP1	0.0463	http://www.broadinstitute.org/gsea/msigdb/cards/GSE6875_TCONV_VS_FOXP3_KO_TREG_DN
GSE6875_TCONV_VS_TREG_UP	SHE|CELF2|OSBPL8|TBK1|ACER3	0.0279	http://www.broadinstitute.org/gsea/msigdb/cards/GSE6875_TCONV_VS_TREG_UP
GSE7218_IGM_VS_IGG_SIGNAL_THGOUGH_ANTIGEN_BCELL_UP	DNMT1|SCRIB|TRMT1|KLHL13	0.0192	http://www.broadinstitute.org/gsea/msigdb/cards/GSE7218_IGM_VS_IGG_SIGNAL_THGOUGH_ANTIGEN_BCELL_UP
GSE7460_TCONV_VS_TREG_LN_DN	SOAT1|ZC3H12C|SHE|TGFBR1|CYP4V2|NRP1|DENND5A	0.0115	http://www.broadinstitute.org/gsea/msigdb/cards/GSE7460_TCONV_VS_TREG_LN_DN
GSE7460_TCONV_VS_TREG_THYMUS_DN	S100A4|CYP4V2|NRP1	0.0441	http://www.broadinstitute.org/gsea/msigdb/cards/GSE7460_TCONV_VS_TREG_THYMUS_DN
GSE7509_UNSTIM_VS_FCGRIIB_STIM_DC_UP	GPT|FBXL19|TRABD|PPIL1	0.0469	http://www.broadinstitute.org/gsea/msigdb/cards/GSE7509_UNSTIM_VS_FCGRIIB_STIM_DC_UP
GSE7509_UNSTIM_VS_IFNA_STIM_IMMATURE_DC_UP	GPT|NDUFC2|PGP|USP6NL|PPIL1	0.02	http://www.broadinstitute.org/gsea/msigdb/cards/GSE7509_UNSTIM_VS_IFNA_STIM_IMMATURE_DC_UP
GSE7548_NAIVE_VS_DAY7_PCC_IMMUNIZATION_CD4_TCELL_DN	BAG1|ABTB2	0.0464	http://www.broadinstitute.org/gsea/msigdb/cards/GSE7548_NAIVE_VS_DAY7_PCC_IMMUNIZATION_CD4_TCELL_DN
GSE7831_CPG_VS_INFLUENZA_STIM_PDC_1H_DN	RNASE4|CYFIP1	0.0021	http://www.broadinstitute.org/gsea/msigdb/cards/GSE7831_CPG_VS_INFLUENZA_STIM_PDC_1H_DN
GSE7852_TREG_VS_TCONV_LN_UP	DAPP1|SOAT1|ZC3H12C|SHE|NRP1|DENND5A|REL	0.0419	http://www.broadinstitute.org/gsea/msigdb/cards/GSE7852_TREG_VS_TCONV_LN_UP
GSE7852_TREG_VS_TCONV_THYMUS_UP	S100A4|RNASE4|NRP1	0.0301	http://www.broadinstitute.org/gsea/msigdb/cards/GSE7852_TREG_VS_TCONV_THYMUS_UP
GSE8515_CTRL_VS_IL6_4H_STIM_MAC_UP	SOAT1	0.0294	http://www.broadinstitute.org/gsea/msigdb/cards/GSE8515_CTRL_VS_IL6_4H_STIM_MAC_UP
GSE8621_LPS_PRIMED_UNSTIM_VS_LPS_PRIMED_AND_LPS_STIM_MACROPHAGE_DN	MTMR6|TBC1D15	0.0178	http://www.broadinstitute.org/gsea/msigdb/cards/GSE8621_LPS_PRIMED_UNSTIM_VS_LPS_PRIMED_AND_LPS_STIM_MACROPHAGE_DN
GSE8685_IL2_STARVED_VS_IL21_ACT_IL2_STARVED_CD4_TCELL_DN	GPAA1|CTSO|TONSL|CHD7|LFNG|SCAI|BCDIN3D|DDX11	0.0127	http://www.broadinstitute.org/gsea/msigdb/cards/GSE8685_IL2_STARVED_VS_IL21_ACT_IL2_STARVED_CD4_TCELL_DN
GSE8921_UNSTIM_0H_VS_TLR1_2_STIM_MONOCYTE_3H_UP	PLA2G4A|RFTN1	0.0416	http://www.broadinstitute.org/gsea/msigdb/cards/GSE8921_UNSTIM_0H_VS_TLR1_2_STIM_MONOCYTE_3H_UP
GSE9006_TYPE_1_DIABETES_AT_DX_VS_1MONTH_POST_DX_PBMC_UP	GPAA1|GRAMD4	0.0372	http://www.broadinstitute.org/gsea/msigdb/cards/GSE9006_TYPE_1_DIABETES_AT_DX_VS_1MONTH_POST_DX_PBMC_UP
GSE9601_UNTREATED_VS_PI3K_INHIBITOR_TREATED_HCMV_INF_MONOCYTE_UP	DDX54|DNMT1|PAFAH1B3	0	http://www.broadinstitute.org/gsea/msigdb/cards/GSE9601_UNTREATED_VS_PI3K_INHIBITOR_TREATED_HCMV_INF_MONOCYTE_UP
GSE9988_ANTI_TREM1_VS_ANTI_TREM1_AND_LPS_MONOCYTE_DN	PTGS2|NIPA1|ZC3H12C|DENND5A	0.0373	http://www.broadinstitute.org/gsea/msigdb/cards/GSE9988_ANTI_TREM1_VS_ANTI_TREM1_AND_LPS_MONOCYTE_DN
GSE9988_LPS_VS_LPS_AND_ANTI_TREM1_MONOCYTE_UP	DAPP1|SLC30A7|TGFBR2	0.0281	http://www.broadinstitute.org/gsea/msigdb/cards/GSE9988_LPS_VS_LPS_AND_ANTI_TREM1_MONOCYTE_UP
GTGCCTT_MIR506	ITGA7|HIVEP3|CPEB1|NRP1|OSBPL8|ESYT2|AR|NIPA1|TRABD|TGFBR1|MITF|PRRX1|EYA1|SLC30A7|NR3C1	0.0139	http://www.broadinstitute.org/gsea/msigdb/cards/GTGCCTT_MIR506
GTGGTGA_MIR197	DDX11	0.0021	http://www.broadinstitute.org/gsea/msigdb/cards/GTGGTGA_MIR197
GUENTHER_GROWTH_SPHERICAL_VS_ADHERENT_DN	TGFBR2|NRP1|NR3C1	0.0319	http://www.broadinstitute.org/gsea/msigdb/cards/GUENTHER_GROWTH_SPHERICAL_VS_ADHERENT_DN
HALLMARK_ESTROGEN_RESPONSE_LATE	TSTA3|BAG1|XRCC3|LAMC2|PKP3	0.0338	http://www.broadinstitute.org/gsea/msigdb/cards/HALLMARK_ESTROGEN_RESPONSE_LATE
HALLMARK_HEME_METABOLISM	NEK7|TMEM9B|FECH|NR3C1	0.0039	http://www.broadinstitute.org/gsea/msigdb/cards/HALLMARK_HEME_METABOLISM
HALLMARK_PI3K_AKT_MTOR_SIGNALING	DAPP1|TBK1	0.0039	http://www.broadinstitute.org/gsea/msigdb/cards/HALLMARK_PI3K_AKT_MTOR_SIGNALING
HALLMARK_UV_RESPONSE_DN	NEK7|CELF2|PDGFRB|TGFBR2|NRP1|NR3C1	0.0173	http://www.broadinstitute.org/gsea/msigdb/cards/HALLMARK_UV_RESPONSE_DN
HAMAI_APOPTOSIS_VIA_TRAIL_UP	SACM1L|CELF2|ATXN3|OSTM1|OSBPL8|B3GALNT1|KIDINS220|RAPGEF6|VPS41|APPL1|PCCA|MITF|MSH2|TBK1	0.0078	http://www.broadinstitute.org/gsea/msigdb/cards/HAMAI_APOPTOSIS_VIA_TRAIL_UP
HEDENFALK_BREAST_CANCER_BRCA1_VS_BRCA2	CDC123|MSH2|USP6NL|ST13|POLR2F	0.0266	http://www.broadinstitute.org/gsea/msigdb/cards/HEDENFALK_BREAST_CANCER_BRCA1_VS_BRCA2
HMEF2_Q6	ITGA7|HOXB5|EYA1	0.0374	http://www.broadinstitute.org/gsea/msigdb/cards/HMEF2_Q6
HNF1_C	PTGS2|PLA2G4A|RNASE4|NRP1|HOXB3	0.0099	http://www.broadinstitute.org/gsea/msigdb/cards/HNF1_C
HOLLMANN_APOPTOSIS_VIA_CD40_UP	NR3C1|RFTN1	0.0184	http://www.broadinstitute.org/gsea/msigdb/cards/HOLLMANN_APOPTOSIS_VIA_CD40_UP
HUMMERICH_SKIN_CANCER_PROGRESSION_DN	AEBP1|CD34|FECH|BMP1	0.0102	http://www.broadinstitute.org/gsea/msigdb/cards/HUMMERICH_SKIN_CANCER_PROGRESSION_DN
IGARASHI_ATF4_TARGETS_DN	SOAT1|RNASE4|OSTM1|GALNT4|GPX8	0.0165	http://www.broadinstitute.org/gsea/msigdb/cards/IGARASHI_ATF4_TARGETS_DN
IKEDA_MIR1_TARGETS_UP	TBC1D15|CPEB1	0.0418	http://www.broadinstitute.org/gsea/msigdb/cards/IKEDA_MIR1_TARGETS_UP
IL2_UP.V1_UP	GPT|RAC3|TRIB1|ABTB2	0.0118	http://www.broadinstitute.org/gsea/msigdb/cards/IL2_UP.V1_UP
IRF7_01	RAPGEF6|DAPP1|MRPS18B|EYA1|NRP1|HOXB3|ESR1	0.0265	http://www.broadinstitute.org/gsea/msigdb/cards/IRF7_01
IWANAGA_CARCINOGENESIS_BY_KRAS_PTEN_UP	APPL1	0.0249	http://www.broadinstitute.org/gsea/msigdb/cards/IWANAGA_CARCINOGENESIS_BY_KRAS_PTEN_UP
KAMMINGA_EZH2_TARGETS	POLE2	0.022	http://www.broadinstitute.org/gsea/msigdb/cards/KAMMINGA_EZH2_TARGETS
KAUFFMANN_DNA_REPAIR_GENES	PMS2|GTF2H3|SMUG1|MSH2|XRCC3|OGG1|POLE2	0.006	http://www.broadinstitute.org/gsea/msigdb/cards/KAUFFMANN_DNA_REPAIR_GENES
KAUFFMANN_DNA_REPLICATION_GENES	IGHMBP2|MSH2|TYMP|POLE2	0.0421	http://www.broadinstitute.org/gsea/msigdb/cards/KAUFFMANN_DNA_REPLICATION_GENES
KEGG_ALANINE_ASPARTATE_AND_GLUTAMATE_METABOLISM	GPT	0.0454	http://www.broadinstitute.org/gsea/msigdb/cards/KEGG_ALANINE_ASPARTATE_AND_GLUTAMATE_METABOLISM
KEGG_BASE_EXCISION_REPAIR	SMUG1|OGG1|POLE2	0	http://www.broadinstitute.org/gsea/msigdb/cards/KEGG_BASE_EXCISION_REPAIR
KEGG_DNA_REPLICATION	POLE2	0.0192	http://www.broadinstitute.org/gsea/msigdb/cards/KEGG_DNA_REPLICATION
KEGG_NUCLEOTIDE_EXCISION_REPAIR	GTF2H3|POLE2	0.0146	http://www.broadinstitute.org/gsea/msigdb/cards/KEGG_NUCLEOTIDE_EXCISION_REPAIR
KEGG_PORPHYRIN_AND_CHLOROPHYLL_METABOLISM	FECH	0	http://www.broadinstitute.org/gsea/msigdb/cards/KEGG_PORPHYRIN_AND_CHLOROPHYLL_METABOLISM
KEGG_PYRIMIDINE_METABOLISM	POLR3H|TYMP|POLR2F|POLE2	0.0287	http://www.broadinstitute.org/gsea/msigdb/cards/KEGG_PYRIMIDINE_METABOLISM
KEGG_RIBOFLAVIN_METABOLISM	MTMR6	0.01	http://www.broadinstitute.org/gsea/msigdb/cards/KEGG_RIBOFLAVIN_METABOLISM
KEGG_STEROID_BIOSYNTHESIS	SOAT1	0.0389	http://www.broadinstitute.org/gsea/msigdb/cards/KEGG_STEROID_BIOSYNTHESIS
KIM_WT1_TARGETS_12HR_UP	MICALL1|TLE3	0.0019	http://www.broadinstitute.org/gsea/msigdb/cards/KIM_WT1_TARGETS_12HR_UP
KIM_WT1_TARGETS_8HR_UP	TRIB1|MICALL1	0.0302	http://www.broadinstitute.org/gsea/msigdb/cards/KIM_WT1_TARGETS_8HR_UP
KOINUMA_TARGETS_OF_SMAD2_OR_SMAD3	DAPP1|PHLDB2|TBC1D15|MITF|DEPDC7|LAMC2|SLC30A7|MICALL1|VTI1B|TBK1|RASAL2	0.0236	http://www.broadinstitute.org/gsea/msigdb/cards/KOINUMA_TARGETS_OF_SMAD2_OR_SMAD3
KOKKINAKIS_METHIONINE_DEPRIVATION_48HR_DN	DNMT1|OGG1	0.0319	http://www.broadinstitute.org/gsea/msigdb/cards/KOKKINAKIS_METHIONINE_DEPRIVATION_48HR_DN
KONDO_EZH2_TARGETS	DOCK4|RNASE4|ZNF76|ATXN3|NRP1	0.0417	http://www.broadinstitute.org/gsea/msigdb/cards/KONDO_EZH2_TARGETS
KRIGE_RESPONSE_TO_TOSEDOSTAT_24HR_DN	HIVEP3|BAG1|DEPDC7|VARS|SCRIB|ZNRF3|GRAMD4|STK11|POLR2F|ESYT2|DDX54|PLA2G4A|DNAAF2|POLR3H|TRIB1|SMARCD1|RRP1B|MORN2|RFTN1	0.002	http://www.broadinstitute.org/gsea/msigdb/cards/KRIGE_RESPONSE_TO_TOSEDOSTAT_24HR_DN
KRIGE_RESPONSE_TO_TOSEDOSTAT_6HR_DN	HIVEP3|BAG1|DEPDC7|SCRIB|ZNRF3|VARS|GRAMD4|STK11|POLR2F|DDX54|DNAAF2|PLA2G4A|POLR3H|RRP1B|MORN2|RFTN1	0.0084	http://www.broadinstitute.org/gsea/msigdb/cards/KRIGE_RESPONSE_TO_TOSEDOSTAT_6HR_DN
LABBE_TARGETS_OF_TGFB1_AND_WNT3A_UP	PTGS2|PLA2G4A|NRP1|BMP1	0.0037	http://www.broadinstitute.org/gsea/msigdb/cards/LABBE_TARGETS_OF_TGFB1_AND_WNT3A_UP
LEE_BMP2_TARGETS_UP	DDIT4L|CTSO|AKR1B10|CRYL1|RNF150|AEBP1|TEK|PORCN|CELF2|CYP4V2|AR|RNASE4|CNP|MAF1|DIO2|HDC|BMP1	0.008	http://www.broadinstitute.org/gsea/msigdb/cards/LEE_BMP2_TARGETS_UP
LEE_LIVER_CANCER_ACOX1_DN	RNASE4	0.0315	http://www.broadinstitute.org/gsea/msigdb/cards/LEE_LIVER_CANCER_ACOX1_DN
LEE_LIVER_CANCER_CIPROFIBRATE_DN	RNASE4	0.0104	http://www.broadinstitute.org/gsea/msigdb/cards/LEE_LIVER_CANCER_CIPROFIBRATE_DN
LEE_LIVER_CANCER_MYC_UP	RNASE4	0.0165	http://www.broadinstitute.org/gsea/msigdb/cards/LEE_LIVER_CANCER_MYC_UP
LEF1_UP.V1_UP	S100A4|NR3C1	0.0308	http://www.broadinstitute.org/gsea/msigdb/cards/LEF1_UP.V1_UP
LHX3_01	PRRX1|CELF2|NRP1	0.0307	http://www.broadinstitute.org/gsea/msigdb/cards/LHX3_01
LOCKWOOD_AMPLIFIED_IN_LUNG_CANCER	RMI2|GPAA1|TSTA3|CPSF1|PPP1R16A|MAF1	0.0159	http://www.broadinstitute.org/gsea/msigdb/cards/LOCKWOOD_AMPLIFIED_IN_LUNG_CANCER
LTE2_UP.V1_UP	SOAT1|SCARA3|RFTN1|POLE2	0.0399	http://www.broadinstitute.org/gsea/msigdb/cards/LTE2_UP.V1_UP
MARSON_BOUND_BY_E2F4_UNSTIMULATED	PMS2|TONSL|DNMT1|MSH2|C12ORF10|OGG1|KCTD9|PPIL1|TRMT6|SART3|POLE2|DDX11	0	http://www.broadinstitute.org/gsea/msigdb/cards/MARSON_BOUND_BY_E2F4_UNSTIMULATED
MARZEC_IL2_SIGNALING_UP	BAG1|POLE2	0.0161	http://www.broadinstitute.org/gsea/msigdb/cards/MARZEC_IL2_SIGNALING_UP
MASSARWEH_TAMOXIFEN_RESISTANCE_UP	CTSO|AR|TBC1D15|SCN1B|SCARA3|GRAMD4|FECH|RAP1GAP2|RFTN1	0.0143	http://www.broadinstitute.org/gsea/msigdb/cards/MASSARWEH_TAMOXIFEN_RESISTANCE_UP
MEF2_02	ITGA7|S100A4|EYA1|ESR1	0.0483	http://www.broadinstitute.org/gsea/msigdb/cards/MEF2_02
MEF2_03	ITGA7|PRRX1|EYA1|ESR1	0.0439	http://www.broadinstitute.org/gsea/msigdb/cards/MEF2_03
MENSE_HYPOXIA_UP	RNASE4	0.0212	http://www.broadinstitute.org/gsea/msigdb/cards/MENSE_HYPOXIA_UP
MIKKELSEN_ES_ICP_WITH_H3K4ME3_AND_H3K27ME3	ADARB2	0.039	http://www.broadinstitute.org/gsea/msigdb/cards/MIKKELSEN_ES_ICP_WITH_H3K4ME3_AND_H3K27ME3
MIKKELSEN_IPS_ICP_WITH_H3K4ME3_AND_H327ME3	ADARB2	0.0456	http://www.broadinstitute.org/gsea/msigdb/cards/MIKKELSEN_IPS_ICP_WITH_H3K4ME3_AND_H327ME3
MILI_PSEUDOPODIA_HAPTOTAXIS_UP	MTMR6|PHLDB2|TBC1D15|VPS41|SACM1L|CELF2|CYFIP1|VTI1B|ST13|NR3C1|STARD10	0.002	http://www.broadinstitute.org/gsea/msigdb/cards/MILI_PSEUDOPODIA_HAPTOTAXIS_UP
MIYAGAWA_TARGETS_OF_EWSR1_ETS_FUSIONS_DN	SOAT1|PRRX1|EIF5A2|NRP1|NR3C1|RFTN1	0.0039	http://www.broadinstitute.org/gsea/msigdb/cards/MIYAGAWA_TARGETS_OF_EWSR1_ETS_FUSIONS_DN
MODULE_125	DDX11|POLE2	0	http://www.broadinstitute.org/gsea/msigdb/cards/MODULE_125
MODULE_158	DDX11|POLE2	0	http://www.broadinstitute.org/gsea/msigdb/cards/MODULE_158
MODULE_197	DNMT1|DDX11	0.0475	http://www.broadinstitute.org/gsea/msigdb/cards/MODULE_197
MODULE_198	DNMT1|MSH2|XRCC3|POLR2F|POLE2	0.0261	http://www.broadinstitute.org/gsea/msigdb/cards/MODULE_198
MODULE_2	ITGA7|S100A4|AEBP1|CD34|RNASE4|TGFBR2|PDGFRB|RFTN1	0.0076	http://www.broadinstitute.org/gsea/msigdb/cards/MODULE_2
MODULE_227	FECH	0	http://www.broadinstitute.org/gsea/msigdb/cards/MODULE_227
MODULE_242	RAC3|TRIB1|PKP3	0.0184	http://www.broadinstitute.org/gsea/msigdb/cards/MODULE_242
MODULE_244	MSH2|VARS|XRCC3|STK11|DDX11|POLE2	0.0038	http://www.broadinstitute.org/gsea/msigdb/cards/MODULE_244
MODULE_252	DNMT1|MSH2|XRCC3|POLR2F|POLE2	0.0196	http://www.broadinstitute.org/gsea/msigdb/cards/MODULE_252
MODULE_320	DDX11	0.0115	http://www.broadinstitute.org/gsea/msigdb/cards/MODULE_320
MODULE_324	S100A4|BMP1	0.0227	http://www.broadinstitute.org/gsea/msigdb/cards/MODULE_324
MODULE_335	FECH	0	http://www.broadinstitute.org/gsea/msigdb/cards/MODULE_335
MODULE_397	DDX11	0.0082	http://www.broadinstitute.org/gsea/msigdb/cards/MODULE_397
MODULE_416	TLE3	0.0188	http://www.broadinstitute.org/gsea/msigdb/cards/MODULE_416
MODULE_44	S100A4|CD34|CELF2|TGFBR2|TYMP|RFTN1	0.0315	http://www.broadinstitute.org/gsea/msigdb/cards/MODULE_44
MODULE_53	S100A4|GTF2H3|DNMT1|RAC3|MSH2|PAFAH1B3|RRP1B|DDX11	0.0102	http://www.broadinstitute.org/gsea/msigdb/cards/MODULE_53
MODULE_539	FECH	0	http://www.broadinstitute.org/gsea/msigdb/cards/MODULE_539
MODULE_6	ITGA7|S100A4|AEBP1|CD34|RNASE4|TGFBR2|PDGFRB|CDC42EP1|BMP1	0.0281	http://www.broadinstitute.org/gsea/msigdb/cards/MODULE_6
MODULE_8	TARBP2|DNMT1|CDC123|MSH2|RRP1B|CDC42EP1	0.0212	http://www.broadinstitute.org/gsea/msigdb/cards/MODULE_8
MODULE_98	DNMT1|MSH2|XRCC3|POLR2F|POLE2	0.0275	http://www.broadinstitute.org/gsea/msigdb/cards/MODULE_98
MOOTHA_GLUCONEOGENESIS	GPT	0.0369	http://www.broadinstitute.org/gsea/msigdb/cards/MOOTHA_GLUCONEOGENESIS
MOOTHA_VOXPHOS	TONSL|NDUFC2	0.0317	http://www.broadinstitute.org/gsea/msigdb/cards/MOOTHA_VOXPHOS
MORF_AATF	GPAA1|KAT2A|POP5|VARS|CNP|SART3	0.011	http://www.broadinstitute.org/gsea/msigdb/cards/MORF_AATF
MORF_CUL1	GPAA1|SART3	0.0285	http://www.broadinstitute.org/gsea/msigdb/cards/MORF_CUL1
MORF_DDB1	GPAA1|TSTA3|KAT2A|VARS|BECN1|CNP|SART3|DDX11	0.0043	http://www.broadinstitute.org/gsea/msigdb/cards/MORF_DDB1
MORF_DDX11	GTF2H3|IGHMBP2|CNP|DDX11	0.01	http://www.broadinstitute.org/gsea/msigdb/cards/MORF_DDX11
MORF_EIF3S2	GPAA1|DNMT1|VARS|MRPS18B	0.0278	http://www.broadinstitute.org/gsea/msigdb/cards/MORF_EIF3S2
MORF_FDXR	GTF2H3|IGHMBP2|CNP|DDX11	0.0142	http://www.broadinstitute.org/gsea/msigdb/cards/MORF_FDXR
MORF_HDAC2	GPAA1|DNMT1|MSH2|MRPS18B|SART3	0.0133	http://www.broadinstitute.org/gsea/msigdb/cards/MORF_HDAC2
MORF_HEAB	DDX11	0.0039	http://www.broadinstitute.org/gsea/msigdb/cards/MORF_HEAB
MORF_LTK	IGHMBP2|OGG1|DDX11	0	http://www.broadinstitute.org/gsea/msigdb/cards/MORF_LTK
MORF_PHB	GPAA1|TSTA3|KAT2A|VARS|CNP|DDX11	0.0341	http://www.broadinstitute.org/gsea/msigdb/cards/MORF_PHB
MORF_PML	IGHMBP2|CNP|DDX11	0.0298	http://www.broadinstitute.org/gsea/msigdb/cards/MORF_PML
MORF_PPP2R5E	BAG1|SCRIB|CYHR1	0.0043	http://www.broadinstitute.org/gsea/msigdb/cards/MORF_PPP2R5E
MORF_PRKAG1	GPAA1|TSTA3|VARS|BECN1|MRPS18B|CYHR1|CNP|ST13|SART3	0.0084	http://www.broadinstitute.org/gsea/msigdb/cards/MORF_PRKAG1
MORF_PRKDC	GPAA1|DNMT1|VARS|MRPS18B	0.0243	http://www.broadinstitute.org/gsea/msigdb/cards/MORF_PRKDC
MORF_PTPN9	IGHMBP2|CNP|DDX11	0.039	http://www.broadinstitute.org/gsea/msigdb/cards/MORF_PTPN9
MORF_RAB6A	GPAA1|SART3	0.0333	http://www.broadinstitute.org/gsea/msigdb/cards/MORF_RAB6A
MORF_RAGE	IGHMBP2|DDX11	0.0101	http://www.broadinstitute.org/gsea/msigdb/cards/MORF_RAGE
MORF_RBM8A	IGHMBP2|DDX11	0	http://www.broadinstitute.org/gsea/msigdb/cards/MORF_RBM8A
MORF_RPA1	GPAA1|MSH2|POP5|SART3	0.0445	http://www.broadinstitute.org/gsea/msigdb/cards/MORF_RPA1
MORF_RPA2	GPAA1|GTF2H3|VARS|SMARCD1|CNP|DDX11	0.0133	http://www.broadinstitute.org/gsea/msigdb/cards/MORF_RPA2
MORF_SOD1	GPAA1|CDC123|POP5|MSH2|MRPS18B|SART3	0.0263	http://www.broadinstitute.org/gsea/msigdb/cards/MORF_SOD1
MORF_TPR	TSTA3|BAG1|BECN1|CYHR1|DDX11	0.0308	http://www.broadinstitute.org/gsea/msigdb/cards/MORF_TPR
MULLIGHAN_NPM1_SIGNATURE_3_DN	HGF|CD34|TGFBR2	0.0407	http://www.broadinstitute.org/gsea/msigdb/cards/MULLIGHAN_NPM1_SIGNATURE_3_DN
MYCMAX_02	HOXB5|GALNT4	0.0461	http://www.broadinstitute.org/gsea/msigdb/cards/MYCMAX_02
NABA_ECM_REGULATORS	CTSO|NGLY1|TIMP1|BMP1	0.0214	http://www.broadinstitute.org/gsea/msigdb/cards/NABA_ECM_REGULATORS
NABA_MATRISOME	CTSO|NGLY1|TIMP1|PLXDC1|S100A4|POSTN|HGF|WNT10A|AEBP1|LAMC2|SEMA6B|BMP1	0.0264	http://www.broadinstitute.org/gsea/msigdb/cards/NABA_MATRISOME
NABA_MATRISOME_ASSOCIATED	CTSO|NGLY1|TIMP1|PLXDC1|S100A4|HGF|WNT10A|SEMA6B|BMP1	0	http://www.broadinstitute.org/gsea/msigdb/cards/NABA_MATRISOME_ASSOCIATED
NAKAMURA_TUMOR_ZONE_PERIPHERAL_VS_CENTRAL_UP	PGP|LAMC2|MICALL1|POLE2	0.0062	http://www.broadinstitute.org/gsea/msigdb/cards/NAKAMURA_TUMOR_ZONE_PERIPHERAL_VS_CENTRAL_UP
NIELSEN_SYNOVIAL_SARCOMA_UP	TLE3	0.032	http://www.broadinstitute.org/gsea/msigdb/cards/NIELSEN_SYNOVIAL_SARCOMA_UP
NIKOLSKY_BREAST_CANCER_8Q23_Q24_AMPLICON	GPAA1|TONSL|GPT|TSTA3|CPSF1|SCRIB|PPP1R16A|TRIB1|CYHR1|MAF1	0	http://www.broadinstitute.org/gsea/msigdb/cards/NIKOLSKY_BREAST_CANCER_8Q23_Q24_AMPLICON
NOJIMA_SFRP2_TARGETS_DN	DDX11	0.0208	http://www.broadinstitute.org/gsea/msigdb/cards/NOJIMA_SFRP2_TARGETS_DN
NUYTTEN_EZH2_TARGETS_DN	RMI2|MTMR6|TARBP2|AGBL5|POP5|MRPS18B|GLT8D1|DYNLL2|NEK9|TONSL|POLR3H|ZDHHC17|CYHR1|RRP1B|ETV4	0.0262	http://www.broadinstitute.org/gsea/msigdb/cards/NUYTTEN_EZH2_TARGETS_DN
NUYTTEN_EZH2_TARGETS_UP	SOAT1|PHLDB2|S100A4|HIVEP3|ZC3H12C|PORCN|LAMC2|TMEM9B|HLA-G|TGFBR2|CAPRIN2|NRP1|OSTM1|PTGS2|PLA2G4A|ANKRD46|SPIN4|EIF5A2|PXK|ABTB2|TYMP|DENND5A|TBK1|RFTN1	0.0061	http://www.broadinstitute.org/gsea/msigdb/cards/NUYTTEN_EZH2_TARGETS_UP
ODONNELL_TARGETS_OF_MYC_AND_TFRC_DN	POLE2	0.0169	http://www.broadinstitute.org/gsea/msigdb/cards/ODONNELL_TARGETS_OF_MYC_AND_TFRC_DN
ODONNELL_TFRC_TARGETS_DN	POLE2	0.014	http://www.broadinstitute.org/gsea/msigdb/cards/ODONNELL_TFRC_TARGETS_DN
ONDER_CDH1_TARGETS_3_UP	RNASE4	0.0281	http://www.broadinstitute.org/gsea/msigdb/cards/ONDER_CDH1_TARGETS_3_UP
ONGUSAHA_TP53_TARGETS	RNASE4	0.0256	http://www.broadinstitute.org/gsea/msigdb/cards/ONGUSAHA_TP53_TARGETS
P53_DN.V1_UP	RNASE4	0.0161	http://www.broadinstitute.org/gsea/msigdb/cards/P53_DN.V1_UP
PANGAS_TUMOR_SUPPRESSION_BY_SMAD1_AND_SMAD5_UP	GXYLT2|AR|PLXDC1|CELF2|NR3C1|RFTN1	0	http://www.broadinstitute.org/gsea/msigdb/cards/PANGAS_TUMOR_SUPPRESSION_BY_SMAD1_AND_SMAD5_UP
PARENT_MTOR_SIGNALING_UP	MAP3K6|ITGA7|CRYL1|GTF2H3|CPSF1|PCCA|SCRIB|CYHR1|SMARCD1|PRRC2B	0.0475	http://www.broadinstitute.org/gsea/msigdb/cards/PARENT_MTOR_SIGNALING_UP
PEART_HDAC_PROLIFERATION_CLUSTER_DN	IGHMBP2|POLE2	0.0061	http://www.broadinstitute.org/gsea/msigdb/cards/PEART_HDAC_PROLIFERATION_CLUSTER_DN
PEDERSEN_METASTASIS_BY_ERBB2_ISOFORM_7	RAPGEF6|PHLDB2|APPL1|ESR1|GPX8	0.0359	http://www.broadinstitute.org/gsea/msigdb/cards/PEDERSEN_METASTASIS_BY_ERBB2_ISOFORM_7
PEDRIOLI_MIR31_TARGETS_DN	CTSO|PLA2G4A|TGFBR2|NRP1	0.0077	http://www.broadinstitute.org/gsea/msigdb/cards/PEDRIOLI_MIR31_TARGETS_DN
PID_FGF_PATHWAY	HGF|FRS2	0.0363	http://www.broadinstitute.org/gsea/msigdb/cards/PID_FGF_PATHWAY
PID_HIF1_TFPATHWAY	FECH	0	http://www.broadinstitute.org/gsea/msigdb/cards/PID_HIF1_TFPATHWAY
PIGF_UP.V1_UP	PTGS2|NEK7|PLA2G4A|OSBPL8	0.0118	http://www.broadinstitute.org/gsea/msigdb/cards/PIGF_UP.V1_UP
PLASARI_TGFB1_SIGNALING_VIA_NFIC_1HR_UP	SOAT1	0.0296	http://www.broadinstitute.org/gsea/msigdb/cards/PLASARI_TGFB1_SIGNALING_VIA_NFIC_1HR_UP
POMEROY_MEDULLOBLASTOMA_DESMOPLASIC_VS_CLASSIC_DN	CYFIP1	0.0496	http://www.broadinstitute.org/gsea/msigdb/cards/POMEROY_MEDULLOBLASTOMA_DESMOPLASIC_VS_CLASSIC_DN
POOLA_INVASIVE_BREAST_CANCER_UP	SOAT1	0.0356	http://www.broadinstitute.org/gsea/msigdb/cards/POOLA_INVASIVE_BREAST_CANCER_UP
PUJANA_BRCA1_PCC_NETWORK	CTSO|GTF2H3|DNMT1|POP5|GRAMD4|XRCC3|MRPS18B|GAPDH|CDC123|PAFAH1B3|RFTN1|REL|POLE2|BAG1|VARS|RB1|OGG1|LAMC2|ATXN3|DDX11|PLXDC1|MSH2|SMARCD1|RRP1B|SART3	0	http://www.broadinstitute.org/gsea/msigdb/cards/PUJANA_BRCA1_PCC_NETWORK
PUJANA_CHEK2_PCC_NETWORK	CDC123|DNMT1|MSH2|PAFAH1B3|POP5|RB1|OGG1|LAMC2|SMARCD1|RRP1B|SART3|POLE2	0	http://www.broadinstitute.org/gsea/msigdb/cards/PUJANA_CHEK2_PCC_NETWORK
RAPA_EARLY_UP.V1_DN	GPT|STK11|ABTB2	0.0141	http://www.broadinstitute.org/gsea/msigdb/cards/RAPA_EARLY_UP.V1_DN
RCGCANGCGY_NRF1_Q6	DNMT1|BAG1|KAT2A|MRPS18B|C22ORF23|POLR2F|STARD10|PMS2|TBC1D15|MAGEE1|SMARCD3|DENND5A|CNP|SART3|BCDIN3D	0.0279	http://www.broadinstitute.org/gsea/msigdb/cards/RCGCANGCGY_NRF1_Q6
REACTOME_ACTIVATION_OF_CHAPERONE_GENES_BY_XBP1S	DDX11	0.0158	http://www.broadinstitute.org/gsea/msigdb/cards/REACTOME_ACTIVATION_OF_CHAPERONE_GENES_BY_XBP1S
REACTOME_ACTIVATION_OF_THE_PRE_REPLICATIVE_COMPLEX	POLE2	0.0162	http://www.broadinstitute.org/gsea/msigdb/cards/REACTOME_ACTIVATION_OF_THE_PRE_REPLICATIVE_COMPLEX
REACTOME_AMINO_ACID_SYNTHESIS_AND_INTERCONVERSION_TRANSAMINATION	GPT	0.0329	http://www.broadinstitute.org/gsea/msigdb/cards/REACTOME_AMINO_ACID_SYNTHESIS_AND_INTERCONVERSION_TRANSAMINATION
REACTOME_BASE_EXCISION_REPAIR	SMUG1|OGG1	0.002	http://www.broadinstitute.org/gsea/msigdb/cards/REACTOME_BASE_EXCISION_REPAIR
REACTOME_BASE_FREE_SUGAR_PHOSPHATE_REMOVAL_VIA_THE_SINGLE_NUCLEOTIDE_REPLACEMENT_PATHWAY	SMUG1|OGG1	0.002	http://www.broadinstitute.org/gsea/msigdb/cards/REACTOME_BASE_FREE_SUGAR_PHOSPHATE_REMOVAL_VIA_THE_SINGLE_NUCLEOTIDE_REPLACEMENT_PATHWAY
REACTOME_CHROMOSOME_MAINTENANCE	POLE2	0.0253	http://www.broadinstitute.org/gsea/msigdb/cards/REACTOME_CHROMOSOME_MAINTENANCE
REACTOME_DNA_REPAIR	GTF2H3|SMUG1|OGG1|POLR2F|POLE2	0	http://www.broadinstitute.org/gsea/msigdb/cards/REACTOME_DNA_REPAIR
REACTOME_EXTENSION_OF_TELOMERES	POLE2	0.0233	http://www.broadinstitute.org/gsea/msigdb/cards/REACTOME_EXTENSION_OF_TELOMERES
REACTOME_GLOBAL_GENOMIC_NER_GG_NER	GTF2H3|POLE2	0.0162	http://www.broadinstitute.org/gsea/msigdb/cards/REACTOME_GLOBAL_GENOMIC_NER_GG_NER
REACTOME_HEMOSTASIS	TIMP1|HGF|DOCK4|TEK|PLA2G4A|RASGRP1|SPN	0.0175	http://www.broadinstitute.org/gsea/msigdb/cards/REACTOME_HEMOSTASIS
REACTOME_M_G1_TRANSITION	POLE2	0.0105	http://www.broadinstitute.org/gsea/msigdb/cards/REACTOME_M_G1_TRANSITION
REACTOME_METABOLISM_OF_PORPHYRINS	FECH	0	http://www.broadinstitute.org/gsea/msigdb/cards/REACTOME_METABOLISM_OF_PORPHYRINS
REACTOME_MITOTIC_M_M_G1_PHASES	POLE2	0.02	http://www.broadinstitute.org/gsea/msigdb/cards/REACTOME_MITOTIC_M_M_G1_PHASES
REACTOME_NOTCH1_INTRACELLULAR_DOMAIN_REGULATES_TRANSCRIPTION	KAT2A|TLE3	0.0383	http://www.broadinstitute.org/gsea/msigdb/cards/REACTOME_NOTCH1_INTRACELLULAR_DOMAIN_REGULATES_TRANSCRIPTION
REACTOME_PHOSPHOLIPID_METABOLISM	MTMR6|SACM1L|PLA2G4A|ACER3	0.0373	http://www.broadinstitute.org/gsea/msigdb/cards/REACTOME_PHOSPHOLIPID_METABOLISM
REACTOME_PI_METABOLISM	MTMR6|SACM1L	0.0058	http://www.broadinstitute.org/gsea/msigdb/cards/REACTOME_PI_METABOLISM
REACTOME_REGULATION_OF_APOPTOSIS	APPL1	0.0369	http://www.broadinstitute.org/gsea/msigdb/cards/REACTOME_REGULATION_OF_APOPTOSIS
REACTOME_REPAIR_SYNTHESIS_FOR_GAP_FILLING_BY_DNA_POL_IN_TC_NER	POLE2	0.0225	http://www.broadinstitute.org/gsea/msigdb/cards/REACTOME_REPAIR_SYNTHESIS_FOR_GAP_FILLING_BY_DNA_POL_IN_TC_NER
REACTOME_RESOLUTION_OF_AP_SITES_VIA_THE_MULTIPLE_NUCLEOTIDE_PATCH_REPLACEMENT_PATHWAY	SMUG1|OGG1	0.0081	http://www.broadinstitute.org/gsea/msigdb/cards/REACTOME_RESOLUTION_OF_AP_SITES_VIA_THE_MULTIPLE_NUCLEOTIDE_PATCH_REPLACEMENT_PATHWAY
REACTOME_RESOLUTION_OF_AP_SITES_VIA_THE_SINGLE_NUCLEOTIDE_REPLACEMENT_PATHWAY	SMUG1|OGG1	0.0097	http://www.broadinstitute.org/gsea/msigdb/cards/REACTOME_RESOLUTION_OF_AP_SITES_VIA_THE_SINGLE_NUCLEOTIDE_REPLACEMENT_PATHWAY
REACTOME_ROLE_OF_DCC_IN_REGULATING_APOPTOSIS	APPL1	0.0255	http://www.broadinstitute.org/gsea/msigdb/cards/REACTOME_ROLE_OF_DCC_IN_REGULATING_APOPTOSIS
REACTOME_SIGNALING_BY_NOTCH1	KAT2A|TLE3	0.0367	http://www.broadinstitute.org/gsea/msigdb/cards/REACTOME_SIGNALING_BY_NOTCH1
REACTOME_SYNTHESIS_OF_PIPS_AT_THE_PLASMA_MEMBRANE	MTMR6	0.0085	http://www.broadinstitute.org/gsea/msigdb/cards/REACTOME_SYNTHESIS_OF_PIPS_AT_THE_PLASMA_MEMBRANE
REACTOME_TELOMERE_MAINTENANCE	POLE2	0.0041	http://www.broadinstitute.org/gsea/msigdb/cards/REACTOME_TELOMERE_MAINTENANCE
REACTOME_TRANSCRIPTION	GTF2H3|CPSF1|POLR3H|POLR2F	0.0337	http://www.broadinstitute.org/gsea/msigdb/cards/REACTOME_TRANSCRIPTION
REACTOME_UNFOLDED_PROTEIN_RESPONSE	DDX11	0.01	http://www.broadinstitute.org/gsea/msigdb/cards/REACTOME_UNFOLDED_PROTEIN_RESPONSE
REN_ALVEOLAR_RHABDOMYOSARCOMA_DN	MTMR6|TUSC3|TIMP1|SCARA3|TMEM9B|TGFBR2|PDGFRB|NRP1|OSTM1|RFTN1|BMP1	0.0062	http://www.broadinstitute.org/gsea/msigdb/cards/REN_ALVEOLAR_RHABDOMYOSARCOMA_DN
RFX1_02	MORN2	0.0457	http://www.broadinstitute.org/gsea/msigdb/cards/RFX1_02
RIGGI_EWING_SARCOMA_PROGENITOR_DN	GXYLT2|HGF|SCARA3|DEPDC7|PRRX1|NRP1	0	http://www.broadinstitute.org/gsea/msigdb/cards/RIGGI_EWING_SARCOMA_PROGENITOR_DN
RIZ_ERYTHROID_DIFFERENTIATION	DNMT1|POLE2	0.0411	http://www.broadinstitute.org/gsea/msigdb/cards/RIZ_ERYTHROID_DIFFERENTIATION
RODRIGUES_DCC_TARGETS_DN	APPL1|CYP4V2|UBR1|NRP1|RASGRP1	0.0188	http://www.broadinstitute.org/gsea/msigdb/cards/RODRIGUES_DCC_TARGETS_DN
RODRIGUES_NTN1_TARGETS_DN	DAPP1|HOXB5|TGFBR2	0.0491	http://www.broadinstitute.org/gsea/msigdb/cards/RODRIGUES_NTN1_TARGETS_DN
ROZANOV_MMP14_TARGETS_UP	FKBP7|NR3C1|B3GALNT1	0.0136	http://www.broadinstitute.org/gsea/msigdb/cards/ROZANOV_MMP14_TARGETS_UP
RP58_01	HGF|EYA1|TGFBR2|NR3C1	0.016	http://www.broadinstitute.org/gsea/msigdb/cards/RP58_01
RSRFC4_01	ITGA7|S100A4|EYA1|ESR1	0.0415	http://www.broadinstitute.org/gsea/msigdb/cards/RSRFC4_01
RYCACNNRNNRNCAG_UNKNOWN	TLE3	0.0344	http://www.broadinstitute.org/gsea/msigdb/cards/RYCACNNRNNRNCAG_UNKNOWN
RYTAAWNNNTGAY_UNKNOWN	TLE3	0.025	http://www.broadinstitute.org/gsea/msigdb/cards/RYTAAWNNNTGAY_UNKNOWN
SAKAI_TUMOR_INFILTRATING_MONOCYTES_DN	GTF2H3|KAT2A	0.0262	http://www.broadinstitute.org/gsea/msigdb/cards/SAKAI_TUMOR_INFILTRATING_MONOCYTES_DN
SANSOM_APC_TARGETS	DNMT1|TRMT1|TRIB1|ETV4	0.0363	http://www.broadinstitute.org/gsea/msigdb/cards/SANSOM_APC_TARGETS
SASSON_RESPONSE_TO_FORSKOLIN_UP	BAG1|POP5|BECN1	0.0407	http://www.broadinstitute.org/gsea/msigdb/cards/SASSON_RESPONSE_TO_FORSKOLIN_UP
SCGGAAGY_ELK1_02	TSTA3|DNMT1|SMUG1|SLC25A14|FRS2|SLC25A17|C22ORF23|GAPDH|CDC123|ANKS1A|UBR1|DNAAF2|TRMT1|SLC30A7|BCDIN3D|HIF1AN|OGG1|BECN1|ATP13A1|POLR2F|TRMT6|MAP3K6|PHF5A|POLR3H|PPIL1|TYMP|MORN2	0	http://www.broadinstitute.org/gsea/msigdb/cards/SCGGAAGY_ELK1_02
SCHAEFFER_PROSTATE_DEVELOPMENT_48HR_DN	AR|PLXDC1|DOCK4|PRRX1|HLA-G|PDGFRB|TGFBR2|ESR1	0.0462	http://www.broadinstitute.org/gsea/msigdb/cards/SCHAEFFER_PROSTATE_DEVELOPMENT_48HR_DN
SCHLOSSER_SERUM_RESPONSE_AUGMENTED_BY_MYC	MLF2|CYHR1|STK11	0.0244	http://www.broadinstitute.org/gsea/msigdb/cards/SCHLOSSER_SERUM_RESPONSE_AUGMENTED_BY_MYC
SCHUETZ_BREAST_CANCER_DUCTAL_INVASIVE_UP	S100A4|PLXDC1|GIMAP6|POSTN|AEBP1|PRRX1|CELF2|TGFBR2|PDGFRB|NRP1	0.0039	http://www.broadinstitute.org/gsea/msigdb/cards/SCHUETZ_BREAST_CANCER_DUCTAL_INVASIVE_UP
SEIDEN_MET_SIGNALING	RNASE4	0.0134	http://www.broadinstitute.org/gsea/msigdb/cards/SEIDEN_MET_SIGNALING
SENESE_HDAC1_AND_HDAC2_TARGETS_DN	GXYLT2|S100A4|SCARA3|CELF2|GPX8	0.0294	http://www.broadinstitute.org/gsea/msigdb/cards/SENESE_HDAC1_AND_HDAC2_TARGETS_DN
SENESE_HDAC1_TARGETS_DN	GXYLT2|ITGA7|PHLDB2|RASA4|FKBP7	0.0357	http://www.broadinstitute.org/gsea/msigdb/cards/SENESE_HDAC1_TARGETS_DN
SENESE_HDAC2_TARGETS_DN	GXYLT2|S100A4|SCARA3|RASA4	0.0374	http://www.broadinstitute.org/gsea/msigdb/cards/SENESE_HDAC2_TARGETS_DN
SESTO_RESPONSE_TO_UV_C8	CYFIP1	0.0475	http://www.broadinstitute.org/gsea/msigdb/cards/SESTO_RESPONSE_TO_UV_C8
SGCGSSAAA_E2F1DP2_01	RMI2|PHF5A|DNMT1|MSH2|POLE2	0.0354	http://www.broadinstitute.org/gsea/msigdb/cards/SGCGSSAAA_E2F1DP2_01
SMID_BREAST_CANCER_BASAL_DN	AR|ITGA7|HGF|RNASE4|ESR1	0.0135	http://www.broadinstitute.org/gsea/msigdb/cards/SMID_BREAST_CANCER_BASAL_DN
SMIRNOV_RESPONSE_TO_IR_6HR_DN	TRIB1|TLE3	0.0385	http://www.broadinstitute.org/gsea/msigdb/cards/SMIRNOV_RESPONSE_TO_IR_6HR_DN
SOTIRIOU_BREAST_CANCER_GRADE_1_VS_3_DN	RNASE4	0.0144	http://www.broadinstitute.org/gsea/msigdb/cards/SOTIRIOU_BREAST_CANCER_GRADE_1_VS_3_DN
SP1_Q2_01	FBXL19|AGBL5|BCL7C|SMARCD1|ADRB1	0.004	http://www.broadinstitute.org/gsea/msigdb/cards/SP1_Q2_01
SP1_Q4_01	AGBL5|KAT2A|ANKS1A|BCL7C|TRMT1|SMARCD1|ACER3	0.0498	http://www.broadinstitute.org/gsea/msigdb/cards/SP1_Q4_01
SP1_Q6_01	MAP3K6|AGBL5|KAT2A|BCL7C|SMARCD1|ACER3	0.0164	http://www.broadinstitute.org/gsea/msigdb/cards/SP1_Q6_01
ST_JAK_STAT_PATHWAY	SOAT1	0.033	http://www.broadinstitute.org/gsea/msigdb/cards/ST_JAK_STAT_PATHWAY
STEIN_ESRRA_TARGETS_RESPONSIVE_TO_ESTROGEN_DN	POLE2	0.0149	http://www.broadinstitute.org/gsea/msigdb/cards/STEIN_ESRRA_TARGETS_RESPONSIVE_TO_ESTROGEN_DN
SU_LIVER	GPT	0.0428	http://www.broadinstitute.org/gsea/msigdb/cards/SU_LIVER
SUNG_METASTASIS_STROMA_DN	POLE2	0.0221	http://www.broadinstitute.org/gsea/msigdb/cards/SUNG_METASTASIS_STROMA_DN
TAATAAT_MIR126	TBC1D15|CELF2|HOXB5|EYA1|RASAL2	0.002	http://www.broadinstitute.org/gsea/msigdb/cards/TAATAAT_MIR126
TBP_01	ITGA7|S100A4|HOXB5	0.0455	http://www.broadinstitute.org/gsea/msigdb/cards/TBP_01
TGCGCANK_UNKNOWN	PMS2|BAG1|DNMT1|KAT2A|MSH2|MRPS18B|CYHR1|DENND5A	0.0248	http://www.broadinstitute.org/gsea/msigdb/cards/TGCGCANK_UNKNOWN
THUM_SYSTOLIC_HEART_FAILURE_UP	SCARA3|PRRX1|PLA2G4A|RNASE4|TGFBR2|GPX8	0.0173	http://www.broadinstitute.org/gsea/msigdb/cards/THUM_SYSTOLIC_HEART_FAILURE_UP
TIEN_INTESTINE_PROBIOTICS_24HR_UP	DNMT1|CDC123|POP5|MRPS18B|POLR2F|POLE2	0.0143	http://www.broadinstitute.org/gsea/msigdb/cards/TIEN_INTESTINE_PROBIOTICS_24HR_UP
TOYOTA_TARGETS_OF_MIR34B_AND_MIR34C	RAPGEF6|PHLDB2|SACM1L|GNPDA1|ESR1	0.0444	http://www.broadinstitute.org/gsea/msigdb/cards/TOYOTA_TARGETS_OF_MIR34B_AND_MIR34C
TTGCACT_MIR130A_MIR301_MIR130B	NIPA1|APPL1|TGFBR2|NRP1|HOXB3|DYNLL2|ESR1	0.0406	http://www.broadinstitute.org/gsea/msigdb/cards/TTGCACT_MIR130A_MIR301_MIR130B
TTTGCAC_MIR19A_MIR19B	NIPA1|APPL1|TGFBR2|TBK1|ESR1	0.0331	http://www.broadinstitute.org/gsea/msigdb/cards/TTTGCAC_MIR19A_MIR19B
UDAYAKUMAR_MED1_TARGETS_DN	TRIB1|ABTB2|PRRC2B|TLE3	0.0081	http://www.broadinstitute.org/gsea/msigdb/cards/UDAYAKUMAR_MED1_TARGETS_DN
USF_01	RAPGEF6|DEPDC7|HOXB5|ATXN3|PPCS	0.0213	http://www.broadinstitute.org/gsea/msigdb/cards/USF_01
VALK_AML_CLUSTER_8	FECH	0	http://www.broadinstitute.org/gsea/msigdb/cards/VALK_AML_CLUSTER_8
VART_KSHV_INFECTION_ANGIOGENIC_MARKERS_UP	TIMP1|PLXDC1|PTGS2|HGF|WNT10A|TGFBR1|TEK|FRS2|NRP1	0.0465	http://www.broadinstitute.org/gsea/msigdb/cards/VART_KSHV_INFECTION_ANGIOGENIC_MARKERS_UP
VERHAAK_GLIOBLASTOMA_PRONEURAL	CHD7|PAFAH1B3	0.0119	http://www.broadinstitute.org/gsea/msigdb/cards/VERHAAK_GLIOBLASTOMA_PRONEURAL
VISALA_AGING_LYMPHOCYTE_DN	SOAT1	0.0399	http://www.broadinstitute.org/gsea/msigdb/cards/VISALA_AGING_LYMPHOCYTE_DN
WAKABAYASHI_ADIPOGENESIS_PPARG_RXRA_BOUND_8D	MLF2|HIVEP3|TARBP2|AGBL5|XRCC3|PPCS|PHF5A|GPT|GAPDH|TBC1D15|NDUFC2|PCCA|ANKRD46|POLR3H|USP6NL|FNIP1|RRP1B	0.0453	http://www.broadinstitute.org/gsea/msigdb/cards/WAKABAYASHI_ADIPOGENESIS_PPARG_RXRA_BOUND_8D
WANG_CISPLATIN_RESPONSE_AND_XPC_UP	DDX11	0.006	http://www.broadinstitute.org/gsea/msigdb/cards/WANG_CISPLATIN_RESPONSE_AND_XPC_UP
WANG_LMO4_TARGETS_DN	DAPP1|FKBP7|OSTM1|RUFY2	0.0327	http://www.broadinstitute.org/gsea/msigdb/cards/WANG_LMO4_TARGETS_DN
WEI_MYCN_TARGETS_WITH_E_BOX	DNMT1|RB1|DYNLL2|OSTM1|POLR2F|KLHL13|TRMT6|PHF5A|ARPC5L|PGBD5|CDC123|GNPDA1|MSH2|PGP|TRIB1|TRMT1|RRP1B|POLE2	0.0164	http://www.broadinstitute.org/gsea/msigdb/cards/WEI_MYCN_TARGETS_WITH_E_BOX
WEIGEL_OXIDATIVE_STRESS_BY_HNE_AND_H2O2	ITGA7|HGF|FECH	0.0261	http://www.broadinstitute.org/gsea/msigdb/cards/WEIGEL_OXIDATIVE_STRESS_BY_HNE_AND_H2O2
WHITEFORD_PEDIATRIC_CANCER_MARKERS	GAPDH|DNMT1|PAFAH1B3|POLE2	0.0079	http://www.broadinstitute.org/gsea/msigdb/cards/WHITEFORD_PEDIATRIC_CANCER_MARKERS
WHITFIELD_CELL_CYCLE_G2_M	PSMG3|SMARCD1|TLE3|CDC42EP1	0.002	http://www.broadinstitute.org/gsea/msigdb/cards/WHITFIELD_CELL_CYCLE_G2_M
WOTTON_RUNX_TARGETS_DN	PRRX1|NR3C1	0.0447	http://www.broadinstitute.org/gsea/msigdb/cards/WOTTON_RUNX_TARGETS_DN
XU_AKT1_TARGETS_6HR	SOAT1	0.0275	http://www.broadinstitute.org/gsea/msigdb/cards/XU_AKT1_TARGETS_6HR
YAO_TEMPORAL_RESPONSE_TO_PROGESTERONE_CLUSTER_17	DDX54|BAG1	0.0131	http://www.broadinstitute.org/gsea/msigdb/cards/YAO_TEMPORAL_RESPONSE_TO_PROGESTERONE_CLUSTER_17
YGACNNYACAR_UNKNOWN	TLE3	0.0278	http://www.broadinstitute.org/gsea/msigdb/cards/YGACNNYACAR_UNKNOWN
YTAATTAA_LHX3_01	PRRX1|OSBPL8	0.0309	http://www.broadinstitute.org/gsea/msigdb/cards/YTAATTAA_LHX3_01
YY1_01	TLE3	0.023	http://www.broadinstitute.org/gsea/msigdb/cards/YY1_01
ZHENG_BOUND_BY_FOXP3	GIMAP6|CHD7|CELF2|RB1|FRS2|TGFBR2|NRP1|OSBPL8|ESYT2|RAPGEF6|NEK7|TBC1D15|USP6NL|TRIB1|ABTB2|SLC30A7|DENND5A	0.0322	http://www.broadinstitute.org/gsea/msigdb/cards/ZHENG_BOUND_BY_FOXP3
ZHENG_FOXP3_TARGETS_IN_THYMUS_UP	RAPGEF6|NEK7|TBC1D15|CELF2|ABTB2|DENND5A|NR3C1|GALNT4	0.0063	http://www.broadinstitute.org/gsea/msigdb/cards/ZHENG_FOXP3_TARGETS_IN_THYMUS_UP
ZHOU_INFLAMMATORY_RESPONSE_LIVE_UP	PTGS2|HGF|ZC3H12C|SCN1B|DENND5A|RASAL2|REL	0.0155	http://www.broadinstitute.org/gsea/msigdb/cards/ZHOU_INFLAMMATORY_RESPONSE_LIVE_UP
ZUCCHI_METASTASIS_UP	CYFIP1	0.0356	http://www.broadinstitute.org/gsea/msigdb/cards/ZUCCHI_METASTASIS_UP

## Sheet: Table S7
Supplementary Table 7. List of biological processes in KEGG pathway analysis
NAME	P-VALUE	GENES
Mitochondrial translation termination	1.11022e-16	MRPS15;MRPS16;MRPS14;MRPS11;MRPS12;MRPL38;MRPS10;MRPL39;MRPL36;MRPL37;MRPL34;MRPL35;MRPL32;MRPL33;MRPL41;MRPL4;MRPL42;MRPL3;MRPL2;MRPL40;MRPL1;MRPL9;CHCHD1;MRPS28;MRPS26;ENSG00000239789;MRPS27;MRPS24;MRPS25;MRPS22;MRPS23;MRPL49;MRPS18B;MRPS21;MRPS18A;MRPS2;MRPL47;MRPL48;MRPL45;MRPS7;MRPL46;MRPS6;MRPL43;MRPS5;MRPL44;MRPS18C;MRPL53;MRPS9;MRPL50;MRPL51;AURKAIP1;DAP3;MRPS35;MRPL18;MRPS33;MRPS34;MRPL1…
Mitochondrial translation	1.11022e-16	MRPS15;MRPS16;MRPS14;MRPS11;MRPS12;MRPL38;MRPS10;MRPL39;MRPL36;MRPL37;MRPL34;MRPL35;MRPL32;MRPL33;MRPL41;MRPL4;MRPL42;MRPL3;MRPL2;MRPL40;MRPL1;MRPL9;CHCHD1;MRPS28;MRPS26;ENSG00000239789;MRPS27;MRPS24;MRPS25;MRPS22;MRPS23;MRPL49;MRPS18B;MRPS21;MRPS18A;MRPS2;MRPL47;MRPL48;MRPL45;MRPS7;MRPL46;MRPS6;MRPL43;MRPS5;MRPL44;MRPS18C;MRPL53;MRPS9;MRPL50;MRPL51;AURKAIP1;DAP3;MRPS35;MRPL18;MRPS33;MRPS34;MRPL1…
Mitochondrial translation initiation	1.11022e-16	MRPS15;MRPS16;MRPS14;MRPS11;MRPS12;MRPL38;MRPS10;MRPL39;MRPL36;MRPL37;MRPL34;MRPL35;MRPL32;MRPL33;MRPL41;MRPL4;MRPL42;MRPL3;MRPL2;MRPL40;MRPL1;MRPL9;CHCHD1;MRPS28;MRPS26;ENSG00000239789;MRPS27;MRPS24;MRPS25;MRPS22;MRPS23;MRPL49;MRPS18B;MRPS21;MRPS18A;MRPS2;MRPL47;MRPL48;MRPL45;MRPS7;MRPL46;MRPS6;MRPL43;MRPS5;MRPL44;MRPS18C;MRPL53;MRPS9;MRPL50;MRPL51;AURKAIP1;DAP3;MRPS35;MRPL18;MRPS33;MRPS34;MRPL1…
Mitochondrial translation elongation	1.11022e-16	MRPS15;MRPS16;MRPS14;MRPS11;MRPS12;MRPL38;MRPS10;MRPL39;MRPL36;MRPL37;MRPL34;MRPL35;MRPL32;MRPL33;MRPL41;MRPL4;MRPL42;MRPL3;MRPL2;MRPL40;MRPL1;MRPL9;CHCHD1;MRPS28;MRPS26;ENSG00000239789;MRPS27;MRPS24;MRPS25;MRPS22;MRPS23;MRPL49;MRPS18B;MRPS21;MRPS18A;MRPS2;MRPL47;MRPL48;MRPL45;MRPS7;MRPL46;MRPS6;MRPL43;MRPS5;MRPL44;MRPS18C;MRPL53;MRPS9;MRPL50;MRPL51;AURKAIP1;DAP3;MRPS35;MRPL18;MRPS33;MRPS34;MRPL1…
Metabolism of proteins	1.11022e-16	SCP2;CHCHD1;SKP1;ENSG00000239789;USP5;MRPS18B;MRPS18A;MRPS18C;HIST2H3A;HIST2H3D;AURKAIP1;HIST2H3C;DAP3;HIST1H3J;MRPL18;MRPL19;MRPL16;MRPL17;MRPL14;MRPL15;HIF1A;GSPT2;MRPL13;GSPT1;MRPL10;MRPL11;MRPL20;HIST1H3A;HIST1H3F;HIST1H3G;HIST1H3H;HIST1H3I;HIST1H3B;HIST1H3D;HIST1H3E;UBE2I;HIST1H4K;H3F3B;UBE2B;HIST1H4L;H3F3A;MRPL27;MRPL28;UBE2A;MRPL24;MRPL21;MRPL22;MRPL30;HIST1H4A;HIST1H4B;HIST1H4H;UBA2;HIST1…
Translation	1.11022e-16	MRPS15;MRPS16;MRPS14;MRPS11;MRPS12;MRPL38;MRPS10;MRPL39;MRPL36;MRPL37;MRPL34;MRPL35;MRPL32;MRPL33;MRPL41;MRPL4;MRPL42;MRPL3;MRPL2;MRPL40;MRPL1;MRPL9;CHCHD1;MRPS28;MRPS26;ENSG00000239789;MRPS27;MRPS24;MRPS25;MRPS22;MRPS23;MRPL49;MRPS18B;MRPS21;MRPS18A;MRPS2;MRPL47;MRPL48;MRPL45;MRPS7;MRPL46;MRPS6;MRPL43;MRPS5;MRPL44;MRPS18C;MRPL53;MRPS9;MRPL50;MRPL51;ETF1;PABPC1;AURKAIP1;DAP3;MRPS35;MRPL18;MRPS33;…
Nonsense-Mediated Decay (NMD)	9.13969e-12	UPF2;UPF1;SMG1;RBM8A;NCBP2;EIF4A3;UPF3B;UPF3A;CASC3;MAGOHB;SMG7;GSPT2;GSPT1;MAGOH;ETF1;RNPS1;PABPC1
Nonsense Mediated Decay (NMD) enhanced by the Exon Junction Complex (EJC)	9.13969e-12	UPF2;UPF1;SMG1;RBM8A;NCBP2;EIF4A3;UPF3B;UPF3A;CASC3;MAGOHB;SMG7;GSPT2;GSPT1;MAGOH;ETF1;RNPS1;PABPC1
RNA Polymerase II Transcription Termination	1.84845e-11	RBM8A;NCBP2;ALYREF;SRSF1;EIF4A3;UPF3B;CASC3;MAGOHB;SRRM1;DDX39B;MAGOH;SRSF3;RNPS1;SNRPF
Transport of Mature mRNA derived from an Intron-Containing Transcript	1.85275e-11	RBM8A;NCBP2;ALYREF;SRSF1;EIF4A3;UPF3B;CASC3;MAGOHB;SRRM1;NXF1;DDX39B;MAGOH;SRSF3;RNPS1
mRNA 3'-end processing	4.20073e-11	RBM8A;NCBP2;ALYREF;SRSF1;EIF4A3;UPF3B;CASC3;MAGOHB;SRRM1;DDX39B;MAGOH;SRSF3;RNPS1
Transport of Mature Transcript to Cytoplasm	7.86122e-11	RBM8A;NCBP2;ALYREF;SRSF1;EIF4A3;UPF3B;CASC3;MAGOHB;SRRM1;NXF1;DDX39B;MAGOH;SRSF3;RNPS1
Pre-NOTCH Transcription and Translation	6.23789e-08	NOTCH1;HIST1H3J;MAML2;MAML1;HIST2H4A;HIST1H3A;HIST2H4B;HIST1H3F;HIST1H3G;HIST1H3H;HIST1H3I;HIST1H3B;HIST1H3D;HIST1H3E;HIST1H4K;H3F3B;HIST1H4L;H3F3A;HIST1H4A;HIST1H4B;HIST2H3A;AGO3;HIST4H4;AGO2;HIST1H4H;HIST1H4I;HIST1H4J;MAML3;HIST2H3D;HIST1H4C;HIST1H4D;HIST2H3C;HIST1H4E;HIST1H4F
Processing of Capped Intron-Containing Pre-mRNA	5.83946e-07	RBM8A;NCBP2;ALYREF;SRSF1;EIF4A3;UPF3B;CDC5L;CASC3;MAGOHB;SRRM1;NXF1;DDX39B;MAGOH;SRSF3;RNPS1;SNRPF;SUGP1
Small interfering RNA (siRNA) biogenesis	5.98904e-07	AGO3;PRKRA;AGO2;DICER1;TARBP2
Pre-NOTCH Expression and Processing	7.65261e-07	NOTCH1;HIST1H3J;MAML2;MAML1;HIST2H4A;HIST1H3A;HIST2H4B;HIST1H3F;HIST1H3G;HIST1H3H;HIST1H3I;HIST1H3B;HIST1H3D;HIST1H3E;HIST1H4K;H3F3B;HIST1H4L;H3F3A;HIST1H4A;HIST1H4B;HIST2H3A;AGO3;HIST4H4;AGO2;HIST1H4H;HIST1H4I;HIST1H4J;MAML3;HIST2H3D;HIST1H4C;HIST1H4D;HIST2H3C;HIST1H4E;HIST1H4F
Regulation of expression of SLITs and ROBOs	8.17411e-07	UPF2;RBM8A;NCBP2;EIF4A3;UPF3B;UPF3A;CASC3;MAGOHB;GSPT2;GSPT1;MAGOH;ETF1;TCEB1;RNPS1;PABPC1
Signaling by ROBO receptors	8.25933e-07	UPF2;RBM8A;NCBP2;MAST1;EIF4A3;UPF3B;UPF3A;CASC3;MAGOHB;GSPT2;GSPT1;MAGOH;ETF1;TCEB1;RNPS1;PABPC1;RAD18
mRNA Splicing - Major Pathway	9.33733e-07	RBM8A;NCBP2;ALYREF;SRSF1;EIF4A3;UPF3B;CDC5L;CASC3;MAGOHB;SRRM1;MAGOH;SRSF3;RNPS1;SNRPF;SUGP1
mRNA Splicing	1.88299e-06	RBM8A;NCBP2;ALYREF;SRSF1;EIF4A3;UPF3B;CDC5L;CASC3;MAGOHB;SRRM1;MAGOH;SRSF3;RNPS1;SNRPF;SUGP1
Metabolism of RNA	4.78259e-06	SMG1;RBM8A;POP1;SRSF1;EIF4A3;CASC3;ADARB1;SMG7;GSPT2;GSPT1;NXF1;MAGOH;UPF2;UPF1;NCBP2;ALYREF;UPF3B;CDC5L;TRMT1;UPF3A;MAGOHB;SRRM1;DDX39B;SRSF3;RNPS1;ETF1;SNRPF;PABPC1;SUGP1
COPI-independent Golgi-to-ER retrograde traffic	1.55596e-05	DCTN6;DCTN5;ACTR1A;CAPZB;DCTN2;DCTN1;DCTN4;CAPZA2
HSP90 chaperone cycle for steroid hormone receptors (SHR)	3.26513e-05	DCTN6;DCTN5;ACTR1A;CAPZB;DCTN2;DCTN1;DCTN4;CAPZA2
Signaling by NOTCH	4.59054e-05	NOTCH1;HIST1H3J;MAML2;MAML1;HIF1A;HIST2H4A;HIST1H3A;HIST2H4B;HIST1H3F;HIST1H3G;HIST1H3H;HIST1H3I;HIST1H3B;HIST1H3D;SKP1;HIST1H3E;TLE3;HIST1H4K;H3F3B;HIST1H4L;H3F3A;HIST1H4A;HIST1H4B;HIST2H3A;AGO3;HIST4H4;AGO2;HIST1H4H;HIST1H4I;HIST1H4J;MAML3;HIST2H3D;HIST1H4C;HIST1H4D;HIST2H3C;HIST1H4E;HIST1H4F
NOTCH1 Intracellular Domain Regulates Transcription	6.53104e-05	TLE3;NOTCH1;MAML2;MAML1;MAML3;HIF1A;SKP1
COPI-mediated anterograde transport	0.000109909	DCTN6;DCTN5;ACTR1A;CAPZB;DCTN2;DCTN1;DCTN4;CAPZA2;SH3BP2
ER to Golgi Anterograde Transport	0.000141987	DCTN6;DCTN5;SEC23A;ACTR1A;SEC24A;CAPZB;DCTN2;DCTN1;DCTN4;CAPZA2;SH3BP2
Formation of the beta-catenin:TCF transactivating complex	0.000175466	HIST1H3J;HIST2H4A;HIST1H3A;HIST2H4B;HIST1H3F;HIST1H3G;HIST1H3H;HIST1H3I;HIST1H3B;HIST1H3D;HIST1H3E;TCF7L2;TLE3;HIST1H4K;H3F3B;HIST1H4L;H3F3A;HIST1H4A;HIST1H4B;HIST2H3A;HIST4H4;HIST3H3;HIST1H4H;HIST1H4I;HIST1H4J;HIST2H3D;HIST1H4C;HIST1H4D;HIST2H3C;HIST1H4E;HIST1H4F
RUNX3 regulates NOTCH signaling	0.000181411	NOTCH1;MAML2;MAML1;MAML3
Gene Silencing by RNA	0.00021225	HIST1H3J;HIST2H4A;HIST1H3A;HIST2H4B;HIST1H3F;HIST1H3G;HIST1H3H;HIST1H3I;HIST1H3B;HIST1H3D;HIST1H3E;HIST1H4K;H3F3B;HIST1H4L;H3F3A;DICER1;TARBP2;HIST1H4A;HIST1H4B;HIST2H3A;AGO3;HIST4H4;PRKRA;AGO2;HIST1H4H;HIST1H4I;HIST1H4J;HIST2H3D;HIST1H4C;HIST1H4D;HIST2H3C;HIST1H4E;HIST1H4F
MicroRNA (miRNA) biogenesis	0.000214262	AGO3;PRKRA;AGO2;DICER1;TARBP2
SUMO is transferred from E1 to E2 (UBE2I, UBC9)	0.000255801	UBE2I;UBA2;SAE1
MHC class II antigen presentation	0.000267671	DCTN6;DCTN5;SEC23A;ACTR1A;SEC24A;CAPZB;DCTN2;DCTN1;DCTN4;CAPZA2
Regulation of gene expression in late stage (branching morphogenesis) pancreatic bud precursor cells	0.000419973	NOTCH1;MAML2;MAML1;MAML3
Transport to the Golgi and subsequent modification	0.000444678	DCTN6;DCTN5;SEC23A;ACTR1A;SEC24A;CAPZB;DCTN2;DCTN1;DCTN4;CAPZA2;SH3BP2;B4GALT5
Signaling by NOTCH1	0.000670219	TLE3;NOTCH1;MAML2;MAML1;MAML3;HIF1A;SKP1
NOTCH4 Intracellular Domain Regulates Transcription	0.00110781	NOTCH1;MAML2;MAML1;MAML3
Golgi-to-ER retrograde transport	0.00112088	DCTN6;DCTN5;ACTR1A;CAPZB;DCTN2;DCTN1;DCTN4;CAPZA2;SH3BP2
Meiosis	0.00113062	HIST1H3J;HIST2H4A;HIST1H3A;HIST2H4B;SCP2;HIST1H3F;HIST1H3G;HIST1H3H;HIST1H3I;HIST1H3B;HIST1H3D;HIST1H3E;UBE2I;HIST1H4K;H3F3B;HIST1H4L;H3F3A;HIST1H4A;HIST1H4B;HIST2H3A;HIST4H4;HIST3H3;HIST1H4H;HIST1H4I;HIST1H4J;HIST2H3D;HIST1H4C;HIST1H4D;HIST2H3C;HIST1H4E;HIST1H4F
Regulation of PLK1 Activity at G2/M Transition	0.00113062	ACTR1A;PPP1R12A;DCTN2;DCTN1;MAST1;RAB8A;SKP1
Notch-HLH transcription pathway	0.00145117	NOTCH1;MAML2;MAML1;MAML3
Processing and activation of SUMO	0.00151986	UBE2I;UBA2;SAE1
RHO GTPase Effectors	0.00160379	HIST1H3J;MAST1;CENPA;SKA1;SKA2;HIST2H4A;HIST1H3A;HIST2H4B;HIST1H3F;HIST1H3G;HIST1H3H;HIST1H3I;HIST1H3B;HIST1H3D;HIST1H3E;ACTR2;PPP1R12A;HIST1H4K;H3F3B;HIST1H4L;H3F3A;ZWINT;HIST1H4A;CLIP1;HIST1H4B;HIST2H3A;ARPC2;ARPC3;HIST4H4;HIST1H4H;HIST1H4I;HIST1H4J;HIST2H3D;HIST1H4C;HIST1H4D;HIST2H3C;HIST1H4E;HIST1H4F
Cellular responses to stress	0.00186462	ATP6V1A;DCTN6;DCTN5;HIST1H3J;DCTN2;DCTN1;DCTN4;MRPL18;HSPA13;HIF1A;HIST2H4A;ACTR1A;HIST1H3A;HIST2H4B;CAPZB;HIST1H3F;HIST1H3G;TCEB1;HIST1H3H;VHL;HIF1AN;HIST1H3I;HIST1H3B;HIST1H3D;HIST1H3E;EGLN1;HIST1H4K;H3F3B;HIST1H4L;H3F3A;HIST1H4A;HIST1H4B;HIST2H3A;AGO3;HIST4H4;HIST3H3;AGO2;CAPZA2;HIST1H4H;HIST1H4I;HIST1H4J;HIST2H3D;HIST1H4C;HIST1H4D;HIST2H3C;HIST1H4E;ASF1A;HIST1H4F
HDMs demethylate histones	0.00209571	HIST1H3J;HIST2H4A;HIST1H3A;HIST2H4B;HIST1H3F;HIST1H3G;HIST1H3H;HIST1H3I;HIST1H3B;HIST1H3D;HIST1H3E;HIST1H4K;KDM2B;HIST1H4L;HIST1H4A;HIST1H4B;HIST2H3A;HIST4H4;HIST1H4H;HIST1H4I;HIST1H4J;HIST2H3D;HIST1H4C;HIST1H4D;HIST2H3C;HIST1H4E;HIST1H4F
ATF6 (ATF6-alpha) activates chaperone genes	0.00227722	NFYA;NFYB;NFYC
Cellular responses to external stimuli	0.00256942	ATP6V1A;DCTN6;DCTN5;HIST1H3J;DCTN2;DCTN1;DCTN4;MRPL18;HSPA13;HIF1A;HIST2H4A;ACTR1A;HIST1H3A;HIST2H4B;CAPZB;HIST1H3F;HIST1H3G;TCEB1;HIST1H3H;VHL;HIF1AN;HIST1H3I;HIST1H3B;HIST1H3D;HIST1H3E;EGLN1;HIST1H4K;H3F3B;HIST1H4L;H3F3A;HIST1H4A;HIST1H4B;HIST2H3A;AGO3;HIST4H4;HIST3H3;AGO2;CAPZA2;HIST1H4H;HIST1H4I;HIST1H4J;HIST2H3D;HIST1H4C;HIST1H4D;HIST2H3C;HIST1H4E;ASF1A;HIST1H4F
Synthesis of active ubiquitin: roles of E1 and E2 enzymes	0.00262113	USP5;UBE2B;UBE2A;UCHL3
Axon guidance	0.00266132	UPF2;ACTR2;RBM8A;NCBP2;MAST1;EIF4A3;UPF3B;UPF3A;CASC3;MAGOHB;GSPT2;GSPT1;ARPC2;ARPC3;MAGOH;ETF1;TCEB1;RNPS1;PABPC1;RAD18
Condensation of Prophase Chromosomes	0.0027115	HIST1H3J;HIST2H4A;HIST1H3A;HIST2H4B;HIST1H3F;HIST1H3G;HIST1H3H;HIST1H3I;HIST1H3B;HIST1H3D;HIST1H3E;HIST1H4K;H3F3B;HIST1H4L;H3F3A;HIST1H4A;HIST1H4B;HIST2H3A;HIST4H4;HIST3H3;HIST1H4H;HIST1H4I;HIST1H4J;HIST2H3D;HIST1H4C;HIST1H4D;HIST2H3C;HIST1H4E;HIST1H4F
NOTCH2 intracellular domain regulates transcription	0.00272946	MAML2;MAML1;MAML3
RNA Polymerase I Promoter Opening	0.00291493	HIST1H3J;HIST2H4A;HIST1H3A;HIST2H4B;HIST1H3F;HIST1H3G;HIST1H3H;HIST1H3I;HIST1H3B;HIST1H3D;HIST1H3E;HIST1H4K;H3F3B;HIST1H4L;H3F3A;HIST1H4A;HIST1H4B;HIST2H3A;HIST4H4;HIST1H4H;HIST1H4I;HIST1H4J;HIST2H3D;HIST1H4C;HIST1H4D;HIST2H3C;HIST1H4E;HIST1H4F
ATF6 (ATF6-alpha) activates chaperones	0.00323335	NFYA;NFYB;NFYC
Meiotic recombination	0.00339462	HIST1H3J;HIST2H4A;HIST1H3A;HIST2H4B;HIST1H3F;HIST1H3G;HIST1H3H;HIST1H3I;HIST1H3B;HIST1H3D;HIST1H3E;HIST1H4K;H3F3B;HIST1H4L;H3F3A;HIST1H4A;HIST1H4B;HIST2H3A;HIST4H4;HIST3H3;HIST1H4H;HIST1H4I;HIST1H4J;HIST2H3D;HIST1H4C;HIST1H4D;HIST2H3C;HIST1H4E;HIST1H4F
DNA methylation	0.00356854	HIST1H3J;HIST2H4A;HIST1H3A;HIST2H4B;HIST1H3F;HIST1H3G;HIST1H3H;HIST1H3I;HIST1H3B;HIST1H3D;HIST1H3E;HIST1H4K;H3F3B;HIST1H4L;H3F3A;HIST1H4A;HIST1H4B;HIST2H3A;HIST4H4;HIST1H4H;HIST1H4I;HIST1H4J;HIST2H3D;HIST1H4C;HIST1H4D;HIST2H3C;HIST1H4E;HIST1H4F
NOTCH3 Intracellular Domain Regulates Transcription	0.00356854	NOTCH1;MAML2;MAML1;MAML3
B-WICH complex positively regulates rRNA expression	0.00448731	HIST1H3J;HIST2H4A;HIST1H3A;HIST2H4B;HIST1H3F;HIST1H3G;HIST1H3H;HIST1H3I;HIST1H3B;HIST1H3D;HIST1H3E;HIST1H4K;H3F3B;HIST1H4L;H3F3A;DEK;HIST1H4A;HIST1H4B;HIST2H3A;HIST4H4;HIST1H4H;HIST1H4I;HIST1H4J;HIST2H3D;HIST1H4C;HIST1H4D;HIST2H3C;HIST1H4E;HIST1H4F
FBXW7 Mutants and NOTCH1 in Cancer	0.00486556	NOTCH1;SKP1
Loss of Function of FBXW7 in Cancer and NOTCH1 Signaling	0.00486556	NOTCH1;SKP1
Nervous system development	0.00513025	UPF2;ACTR2;RBM8A;NCBP2;MAST1;EIF4A3;UPF3B;UPF3A;CASC3;MAGOHB;GSPT2;GSPT1;ARPC2;ARPC3;MAGOH;ETF1;TCEB1;RNPS1;PABPC1;RAD18
Reproduction	0.00556423	HIST1H3J;HIST2H4A;HIST1H3A;HIST2H4B;SCP2;HIST1H3F;HIST1H3G;HIST1H3H;HIST1H3I;HIST1H3B;HIST1H3D;HIST1H3E;UBE2I;HIST1H4K;H3F3B;HIST1H4L;H3F3A;HIST1H4A;HIST1H4B;HIST2H3A;HIST4H4;HIST3H3;HIST1H4H;HIST1H4I;HIST1H4J;HIST2H3D;HIST1H4C;HIST1H4D;HIST2H3C;HIST1H4E;HIST1H4F
M Phase	0.00562802	HIST1H3J;DCTN2;DCTN1;MAST1;CENPA;SKA1;SKA2;HIST2H4A;ACTR1A;HIST1H3A;HIST2H4B;HIST1H3F;HIST1H3G;HIST1H3H;HIST1H3I;HIST1H3B;HIST1H3D;HIST1H3E;UBE2I;HIST1H4K;H3F3B;HIST1H4L;H3F3A;ZWINT;HIST1H4A;CLIP1;HIST1H4B;HIST2H3A;HIST4H4;HIST3H3;HIST1H4H;HIST1H4I;HIST1H4J;HIST2H3D;HIST1H4C;HIST1H4D;HIST2H3C;HIST1H4E;HIST1H4F
Amplification of signal from the kinetochores	0.00587644	CLIP1;MAST1;CENPA;ZWINT;SKA1;SKA2
Amplification of signal from unattached kinetochores via a MAD2 inhibitory signal	0.00587644	CLIP1;MAST1;CENPA;ZWINT;SKA1;SKA2
Post-transcriptional silencing by small RNAs	0.00654902	AGO3;AGO2
Signaling by NOTCH1 in Cancer	0.00656466	NOTCH1;MAML2;MAML1;MAML3;SKP1
Constitutive Signaling by NOTCH1 HD+PEST Domain Mutants	0.00656466	NOTCH1;MAML2;MAML1;MAML3;SKP1
Signaling by NOTCH1 PEST Domain Mutants in Cancer	0.00656466	NOTCH1;MAML2;MAML1;MAML3;SKP1
Signaling by NOTCH1 HD+PEST Domain Mutants in Cancer	0.00656466	NOTCH1;MAML2;MAML1;MAML3;SKP1
Constitutive Signaling by NOTCH1 PEST Domain Mutants	0.00656466	NOTCH1;MAML2;MAML1;MAML3;SKP1
PRC2 methylates histones and DNA	0.0071696	HIST1H3J;HIST2H4A;HIST1H3A;HIST2H4B;HIST1H3F;HIST1H3G;HIST1H3H;HIST1H3I;HIST1H3B;HIST1H3D;HIST1H3E;HIST1H4K;H3F3B;HIST1H4L;H3F3A;HIST1H4A;HIST1H4B;HIST2H3A;HIST4H4;HIST1H4H;HIST1H4I;HIST1H4J;HIST2H3D;HIST1H4C;HIST1H4D;HIST2H3C;HIST1H4E;HIST1H4F
FOXO-mediated transcription of cell death genes	0.00743235	NFYA;NFYB;NFYC
SIRT1 negatively regulates rRNA expression	0.00774194	HIST1H3J;HIST2H4A;HIST1H3A;HIST2H4B;HIST1H3F;HIST1H3G;HIST1H3H;HIST1H3I;HIST1H3B;HIST1H3D;HIST1H3E;HIST1H4K;H3F3B;HIST1H4L;H3F3A;HIST1H4A;HIST1H4B;HIST2H3A;HIST4H4;HIST1H4H;HIST1H4I;HIST1H4J;HIST2H3D;HIST1H4C;HIST1H4D;HIST2H3C;HIST1H4E;HIST1H4F
Transcriptional regulation of granulopoiesis	0.00782194	HIST1H3J;HIST2H4A;HIST1H3A;HIST2H4B;HIST1H3F;HIST1H3G;HIST1H3H;HIST1H3I;HIST1H3B;HIST1H3D;HIST1H3E;HIST1H4K;H3F3B;HIST1H4L;H3F3A;DEK;HIST1H4A;HIST1H4B;HIST2H3A;HIST4H4;HIST1H4H;HIST1H4I;HIST1H4J;HIST2H3D;HIST1H4C;HIST1H4D;HIST2H3C;HIST1H4E;HIST1H4F
Nonsense Mediated Decay (NMD) independent of the Exon Junction Complex (EJC)	0.00820622	UPF1;NCBP2;ETF1;PABPC1;GSPT2;GSPT1
SUMO is conjugated to E1 (UBA2:SAE1)	0.00845896	UBA2;SAE1
TYSND1 cleaves peroxisomal proteins	0.00845896	SCP2;AGPS
ERCC6 (CSB) and EHMT2 (G9a) positively regulate rRNA expression	0.00963679	HIST1H3J;HIST2H4A;HIST1H3A;HIST2H4B;HIST1H3F;HIST1H3G;HIST1H3H;HIST1H3I;HIST1H3B;HIST1H3D;HIST1H3E;HIST1H4K;H3F3B;HIST1H4L;H3F3A;HIST1H4A;HIST1H4B;HIST2H3A;HIST4H4;HIST1H4H;HIST1H4I;HIST1H4J;HIST2H3D;HIST1H4C;HIST1H4D;HIST2H3C;HIST1H4E;HIST1H4F
Activated PKN1 stimulates transcription of AR (androgen receptor) regulated genes KLK2 and KLK3	0.0103295	HIST1H3J;HIST2H4A;HIST1H3A;HIST2H4B;HIST1H3F;HIST1H3G;HIST1H3H;HIST1H3I;HIST1H3B;HIST1H3D;HIST1H3E;HIST1H4K;H3F3B;HIST1H4L;H3F3A;HIST1H4A;HIST1H4B;HIST2H3A;HIST4H4;HIST1H4H;HIST1H4I;HIST1H4J;HIST2H3D;HIST1H4C;HIST1H4D;HIST2H3C;HIST1H4E;HIST1H4F
Mitotic Prometaphase	0.0109787	CLIP1;ACTR1A;DCTN2;DCTN1;MAST1;CENPA;ZWINT;SKA1;SKA2
Citric acid cycle (TCA cycle)	0.0110537	IDH3G;IDH1;IDH2;IDH3B;IDH3A
RUNX1 regulates genes involved in megakaryocyte differentiation and platelet function	0.0113872	HIST1H3J;HIST2H4A;HIST1H3A;HIST2H4B;HIST1H3F;HIST1H3G;HIST1H3H;HIST1H3I;HIST1H3B;HIST1H3D;HIST1H3E;HIST1H4K;H3F3B;HIST1H4L;H3F3A;HIST1H4A;HIST1H4B;HIST2H3A;AGO3;HIST4H4;AGO2;HIST1H4H;HIST1H4I;HIST1H4J;HIST2H3D;HIST1H4C;HIST1H4D;HIST2H3C;HIST1H4E;HIST1H4F
Signaling by Rho GTPases	0.0125513	HIST1H3J;MAST1;CENPA;SKA1;SKA2;HIST2H4A;HIST1H3A;HIST2H4B;HIST1H3F;HIST1H3G;HIST1H3H;HIST1H3I;HIST1H3B;HIST1H3D;HIST1H3E;ACTR2;PPP1R12A;HIST1H4K;H3F3B;HIST1H4L;H3F3A;ZWINT;HIST1H4A;CLIP1;HIST1H4B;HIST2H3A;ARPC2;ARPC3;HIST4H4;HIST1H4H;HIST1H4I;HIST1H4J;HIST2H3D;HIST1H4C;HIST1H4D;HIST2H3C;HIST1H4E;RAD18;HIST1H4F
Positive epigenetic regulation of rRNA expression	0.01258	HIST1H3J;HIST2H4A;HIST1H3A;HIST2H4B;HIST1H3F;HIST1H3G;HIST1H3H;HIST1H3I;HIST1H3B;HIST1H3D;HIST1H3E;HIST1H4K;H3F3B;HIST1H4L;H3F3A;DEK;HIST1H4A;HIST1H4B;HIST2H3A;HIST4H4;HIST1H4H;HIST1H4I;HIST1H4J;HIST2H3D;HIST1H4C;HIST1H4D;HIST2H3C;HIST1H4E;HIST1H4F
RHO GTPases activate PKNs	0.01258	HIST1H3J;HIST2H4A;HIST1H3A;HIST2H4B;HIST1H3F;HIST1H3G;HIST1H3H;HIST1H3I;HIST1H3B;HIST1H3D;HIST1H3E;PPP1R12A;HIST1H4K;H3F3B;HIST1H4L;H3F3A;HIST1H4A;HIST1H4B;HIST2H3A;HIST4H4;HIST1H4H;HIST1H4I;HIST1H4J;HIST2H3D;HIST1H4C;HIST1H4D;HIST2H3C;HIST1H4E;HIST1H4F
Mitotic Spindle Checkpoint	0.0125934	CLIP1;MAST1;CENPA;ZWINT;SKA1;SKA2
SLBP independent Processing of Histone Pre-mRNAs	0.0129262	NCBP2;SNRPF
Transcriptional regulation by small RNAs	0.013207	HIST1H3J;HIST2H4A;HIST1H3A;HIST2H4B;HIST1H3F;HIST1H3G;HIST1H3H;HIST1H3I;HIST1H3B;HIST1H3D;HIST1H3E;HIST1H4K;H3F3B;HIST1H4L;H3F3A;HIST1H4A;HIST1H4B;HIST2H3A;HIST4H4;AGO2;HIST1H4H;HIST1H4I;HIST1H4J;HIST2H3D;HIST1H4C;HIST1H4D;HIST2H3C;HIST1H4E;HIST1H4F
Intra-Golgi and retrograde Golgi-to-ER traffic	0.0133196	DCTN6;DCTN5;ACTR1A;CAPZB;DCTN2;DCTN1;DCTN4;CAPZA2;SH3BP2
Cell Cycle, Mitotic	0.0144148	HIST1H3J;DCTN2;DCTN1;MAST1;CENPA;SKA1;SKA2;HIST2H4A;ACTR1A;HIST1H3A;HIST2H4B;HIST1H3F;HIST1H3G;HIST1H3H;HIST1H3I;HIST1H3B;RAB8A;HIST1H3D;SKP1;HIST1H3E;PPP1R12A;UBE2I;HIST1H4K;H3F3B;HIST1H4L;H3F3A;ZWINT;HIST1H4A;CLIP1;HIST1H4B;HIST2H3A;HIST4H4;HIST3H3;HIST1H4H;HIST1H4I;HIST1H4J;HIST2H3D;HIST1H4C;HIST1H4D;HIST2H3C;HIST1H4E;HIST1H4F
Protein ubiquitination	0.0152137	USP5;UBE2B;UBE2A;UCHL3;RAD18
SLBP Dependent Processing of Replication-Dependent Histone Pre-mRNAs	0.015468	NCBP2;SNRPF
Cellular response to hypoxia	0.0159254	EGLN1;TCEB1;VHL;HIF1AN;HIF1A
Regulation of cholesterol biosynthesis by SREBP (SREBF)	0.016659	SEC23A;SEC24A;NFYA;NFYB;NFYC
Estrogen-dependent gene expression	0.017361	HIST1H3J;HIST2H4A;HIST1H3A;HIST2H4B;HIST1H3F;HIST1H3G;HIST1H3H;HIST1H3I;HIST1H3B;HIST1H3D;HIST1H3E;TLE3;HIST1H4K;H3F3B;HIST1H4L;H3F3A;HIST1H4A;HIST1H4B;HIST2H3A;AGO3;HIST4H4;AGO2;HIST1H4H;HIST1H4I;HIST1H4J;HIST2H3D;HIST1H4C;HIST1H4D;HIST2H3C;HIST1H4E;HIST1H4F
Unfolded Protein Response (UPR)	0.0179134	SCP2;NFYA;NFYB;DCTN1;NFYC
EML4 and NUDC in mitotic spindle formation	0.0184129	CLIP1;MAST1;CENPA;ZWINT;SKA1;SKA2
Membrane Trafficking	0.0203402	DCTN6;ACTR2;DCTN5;SEC23A;SEC24A;DCTN2;DCTN1;DCTN4;VTA1;GAK;ACTR1A;ARPC2;CAPZB;ARPC3;DNAJC6;SH3BP2;CAPZA2;RAB8A
ATF4 activates genes in response to endoplasmic reticulum stress	0.0209644	NFYA;NFYB;NFYC
Signaling by NOTCH4	0.0215339	NOTCH1;MAML2;MAML1;MAML3;SKP1
Meiotic synapsis	0.0223596	UBE2I;HIST1H4K;HIST1H4L;HIST2H4A;HIST1H4A;HIST1H4B;HIST2H4B;SCP2;HIST4H4;HIST3H3;HIST1H4H;HIST1H4I;HIST1H4J;HIST1H4C;HIST1H4D;HIST1H4E;HIST1H4F
Signaling by NOTCH3	0.0235309	NOTCH1;MAML2;MAML1;MAML3
RNA Polymerase I Promoter Escape	0.0247387	HIST1H3J;HIST2H4A;HIST1H3A;HIST2H4B;HIST1H3F;HIST1H3G;HIST1H3H;HIST1H3I;HIST1H3B;HIST1H3D;HIST1H3E;HIST1H4K;H3F3B;HIST1H4L;H3F3A;HIST1H4A;HIST1H4B;HIST2H3A;HIST4H4;HIST1H4H;HIST1H4I;HIST1H4J;HIST2H3D;HIST1H4C;HIST1H4D;HIST2H3C;HIST1H4E;HIST1H4F
Cargo concentration in the ER	0.0260429	SEC23A;SEC24A;SH3BP2
Signaling by NOTCH2	0.0278691	MAML2;MAML1;MAML3
Anchoring of the basal body to the plasma membrane	0.0282933	ACTR1A;DCTN2;DCTN1;MAST1;RAB8A
Resolution of Sister Chromatid Cohesion	0.0284212	CLIP1;MAST1;CENPA;ZWINT;SKA1;SKA2
Signaling by WNT	0.0284238	HIST1H3J;HIST2H4A;HIST1H3A;HIST2H4B;TNKS2;HIST1H3F;HIST1H3G;HIST1H3H;HIST1H3I;HIST1H3B;HIST1H3D;SKP1;HIST1H3E;TCF7L2;TLE3;HIST1H4K;H3F3B;HIST1H4L;H3F3A;HIST1H4A;HIST1H4B;HIST2H3A;AGO3;HIST4H4;HIST3H3;AGO2;HIST1H4H;HIST1H4I;HIST1H4J;HIST2H3D;HIST1H4C;HIST1H4D;HIST2H3C;HIST1H4E;HIST1H4F
Regulation of beta-cell development	0.0285842	NOTCH1;MAML2;MAML1;MAML3
Transport of the SLBP independent Mature mRNA	0.0297619	NXF1;NCBP2;ALYREF
Repression of WNT target genes	0.0309654	TCF7L2;TLE3
Advanced glycosylation endproduct receptor signaling	0.0309654	CAPZA2;S100B
Transport of the SLBP Dependant Mature mRNA	0.0317209	NXF1;NCBP2;ALYREF
TCF dependent signaling in response to WNT	0.0332075	HIST1H3J;HIST2H4A;HIST1H3A;HIST2H4B;TNKS2;HIST1H3F;HIST1H3G;HIST1H3H;HIST1H3I;HIST1H3B;HIST1H3D;HIST1H3E;TCF7L2;TLE3;HIST1H4K;H3F3B;HIST1H4L;H3F3A;HIST1H4A;HIST1H4B;HIST2H3A;HIST4H4;HIST3H3;HIST1H4H;HIST1H4I;HIST1H4J;HIST2H3D;HIST1H4C;HIST1H4D;HIST2H3C;HIST1H4E;HIST1H4F
Formation of editosomes by ADAR proteins	0.0335044	ADARB1
RHO GTPases Activate WASPs and WAVEs	0.0337458	ACTR2;ARPC2;ARPC3
Loss of proteins required for interphase microtubule organization from the centrosome	0.0342349	ACTR1A;DCTN2;DCTN1;MAST1
Loss of Nlp from mitotic centrosomes	0.0342349	ACTR1A;DCTN2;DCTN1;MAST1
Oxygen-dependent proline hydroxylation of Hypoxia-inducible Factor Alpha	0.0357419	EGLN1;TCEB1;VHL;HIF1A
PERK regulates gene expression	0.0358364	NFYA;NFYB;NFYC
AURKA Activation by TPX2	0.0388695	ACTR1A;DCTN2;DCTN1;MAST1
Competing endogenous RNAs (ceRNAs) regulate PTEN translation	0.0422493	AGO3;AGO2
RHO GTPases Activate Formins	0.0437843	CLIP1;MAST1;CENPA;ZWINT;SKA1;SKA2
Transport of Mature mRNA Derived from an Intronless Transcript	0.044847	NXF1;NCBP2;ALYREF
Oxidative Stress Induced Senescence	0.0469189	HIST1H3J;HIST2H4A;HIST1H3A;HIST2H4B;HIST1H3F;HIST1H3G;HIST1H3H;HIST1H3I;HIST1H3B;HIST1H3D;HIST1H3E;HIST1H4K;H3F3B;HIST1H4L;H3F3A;HIST1H4A;HIST1H4B;HIST2H3A;AGO3;HIST4H4;AGO2;HIST1H4H;HIST1H4I;HIST1H4J;HIST2H3D;HIST1H4C;HIST1H4D;HIST2H3C;HIST1H4E;HIST1H4F
Transport of Mature mRNAs Derived from Intronless Transcripts	0.0472592	NXF1;NCBP2;ALYREF
Cell Cycle	0.0475442	HIST1H3J;DCTN2;DCTN1;MAST1;CENPA;SKA1;SKA2;HIST2H4A;ACTR1A;HIST1H3A;HIST2H4B;SCP2;HIST1H3F;HIST1H3G;HIST1H3H;HIST1H3I;HIST1H3B;RAB8A;HIST1H3D;SKP1;HIST1H3E;PPP1R12A;UBE2I;HIST1H4K;H3F3B;HIST1H4L;H3F3A;ZWINT;HIST1H4A;CLIP1;HIST1H4B;HIST2H3A;HIST4H4;HIST3H3;HIST1H4H;HIST1H4I;HIST1H4J;HIST2H3D;HIST1H4C;HIST1H4D;HIST2H3C;HIST1H4E;HIST1H4F
NoRC negatively regulates rRNA expression	0.0491626	HIST1H3J;HIST2H4A;HIST1H3A;HIST2H4B;HIST1H3F;HIST1H3G;HIST1H3H;HIST1H3I;HIST1H3B;HIST1H3D;HIST1H3E;HIST1H4K;H3F3B;HIST1H4L;H3F3A;HIST1H4A;HIST1H4B;HIST2H3A;HIST4H4;HIST1H4H;HIST1H4I;HIST1H4J;HIST2H3D;HIST1H4C;HIST1H4D;HIST2H3C;HIST1H4E;HIST1H4F
Inhibition of DNA recombination at telomere	0.0497341	HIST1H4K;H3F3B;HIST1H4L;H3F3A;HIST2H4A;HIST1H4A;HIST1H4B;HIST2H4B;HIST4H4;HIST3H3;HIST1H4H;HIST1H4I;HIST1H4J;HIST1H4C;HIST1H4D;HIST1H4E;HIST1H4F
TCF7L2 mutants don't bind CTBP	0.0498349	TCF7L2
XAV939 inhibits tankyrase, stabilizing AXIN	0.0498349	TNKS2
